# Supplementary material for: Transcriptome profiling of influenza A virus-infected lung epithelial (A549) cells with lariciresinol-4-β-D-glucopyranoside treatment
Source: PLoS One. 2017 Mar 8;12(3):e0173058. doi: 10.1371/journal.pone.0173058 (PMC5342222; doi:10.1371/journal.pone.0173058)
Supplement: S1 Table — The expression of these genes was altered at least fold change ≥ ± 1.5 and p-value < 0.05. (XLSX) [file pone.0173058.s003.xlsx]

## Sheet: Supplementary Table 1
Gene symbol	Up/Down	Gene description
CCL5	Up	chemokine (C-C motif) ligand 5
ISG15	Up	ISG15 ubiquitin-like modifier
B2M	Up	beta-2-microglobulin
IFI6	Up	interferon, alpha-inducible protein 6
LGALS3BP	Up	lectin, galactoside-binding, soluble, 3 binding protein
OASL	Up	2'-5'-oligoadenylate synthetase-like
MT2A	Up	metallothionein 2A
OAS1	Up	2'-5'-oligoadenylate synthetase 1, 40/46kDa
IFIT3	Up	interferon-induced protein with tetratricopeptide repeats 3
IFIT2	Up	interferon-induced protein with tetratricopeptide repeats 2
IFITM2	Up	interferon induced transmembrane protein 2
SERPINE1	Up	serpin peptidase inhibitor, clade E (nexin, plasminogen activator inhibitor type 1), member 1
IFNL1	Up	interferon, lambda 1
NFKBIA	Up	nuclear factor of kappa light polypeptide gene enhancer in B-cells inhibitor, alpha
IFI35	Up	interferon-induced protein 35
ISG20	Up	interferon stimulated exonuclease gene 20kDa
OAS3	Up	2'-5'-oligoadenylate synthetase 3, 100kDa
WARS	Up	tryptophanyl-tRNA synthetase
UBE2L6	Up	ubiquitin-conjugating enzyme E2L 6
TNIP1	Up	TNFAIP3 interacting protein 1
IRF7	Up	interferon regulatory factor 7
PLAUR	Up	plasminogen activator, urokinase receptor
S100A11	Up	S100 calcium binding protein A11
MX1	Up	myxovirus (influenza virus) resistance 1, interferon-inducible protein p78 (mouse)
LAP3	Up	leucine aminopeptidase 3
IFIT1	Up	interferon-induced protein with tetratricopeptide repeats 1
SDC4	Up	syndecan 4
HERC5	Up	HECT and RLD domain containing E3 ubiquitin protein ligase 5
PSME2	Up	proteasome (prosome, macropain) activator subunit 2 (PA28 beta)
HELZ2	Up	helicase with zinc finger 2, transcriptional coactivator
ENSG00000241624.1	Up	ENSG00000241624.1
NFKB2	Up	nuclear factor of kappa light polypeptide gene enhancer in B-cells 2 (p49/p100)
ENSG00000228318.1	Up	ENSG00000228318.1
USP18	Up	ubiquitin specific peptidase 18
ENSG00000258666.1	Up	ENSG00000258666.1
IRF1	Up	interferon regulatory factor 1
PARP14	Up	poly (ADP-ribose) polymerase family, member 14
DDX58	Up	DEAD (Asp-Glu-Ala-Asp) box polypeptide 58
OAS2	Up	2'-5'-oligoadenylate synthetase 2, 69/71kDa
IFI30	Up	interferon, gamma-inducible protein 30
PLEKHA4	Up	pleckstrin homology domain containing, family A (phosphoinositide binding specific) member 4
STAT1	Up	signal transducer and activator of transcription 1, 91kDa
H1F0	Up	H1 histone family, member 0
ZFP36	Up	ZFP36 ring finger protein
IRAK2	Up	interleukin-1 receptor-associated kinase 2
PLAU	Up	plasminogen activator, urokinase
CTSL1	Up	cathepsin L1
PLSCR1	Up	phospholipid scramblase 1
DUSP5	Up	dual specificity phosphatase 5
JUNB	Up	jun B proto-oncogene
APOL2	Up	apolipoprotein L, 2
IGFBP1	Up	insulin-like growth factor binding protein 1
TNFAIP3	Up	tumor necrosis factor, alpha-induced protein 3
SMOX	Up	spermine oxidase
PSME1	Up	proteasome (prosome, macropain) activator subunit 1 (PA28 alpha)
PMAIP1	Up	phorbol-12-myristate-13-acetate-induced protein 1
ZNFX1	Up	zinc finger, NFX1-type containing 1
PARP10	Up	poly (ADP-ribose) polymerase family, member 10
NUPR1	Up	nuclear protein, transcriptional regulator, 1
IFIH1	Up	interferon induced with helicase C domain 1
HES4	Up	hairy and enhancer of split 4 (Drosophila)
TRIM21	Up	tripartite motif containing 21
RND1	Up	Rho family GTPase 1
CSF1	Up	colony stimulating factor 1 (macrophage)
DTX3L	Up	deltex 3-like (Drosophila)
RNF213	Up	ring finger protein 213
SRGN	Up	serglycin
PARP12	Up	poly (ADP-ribose) polymerase family, member 12
OGFR	Up	opioid growth factor receptor
C19orf66	Up	chromosome 19 open reading frame 66
BATF2	Up	basic leucine zipper transcription factor, ATF-like 2
GFPT2	Up	glutamine-fructose-6-phosphate transaminase 2
MYD88	Up	myeloid differentiation primary response 88
RNF19B	Up	ring finger protein 19B
IRF9	Up	interferon regulatory factor 9
XAF1	Up	XIAP associated factor 1
PSMB10	Up	proteasome (prosome, macropain) subunit, beta type, 10
STAT2	Up	signal transducer and activator of transcription 2, 113kDa
MARCKSL1	Up	MARCKS-like 1
IFI16	Up	interferon, gamma-inducible protein 16
PML	Up	promyelocytic leukemia
IFI44	Up	interferon-induced protein 44
SAMD9	Up	sterile alpha motif domain containing 9
RRBP1	Up	ribosome binding protein 1
GRINA	Up	glutamate receptor, ionotropic, N-methyl D-aspartate-associated protein 1 (glutamate binding)
ADAR	Up	adenosine deaminase, RNA-specific
SQRDL	Up	sulfide quinone reductase-like (yeast)
SAMHD1	Up	SAM domain and HD domain 1
GBP1	Up	guanylate binding protein 1, interferon-inducible
CSRP1	Up	cysteine and glycine-rich protein 1
ODF3B	Up	outer dense fiber of sperm tails 3B
B4GALT1	Up	UDP-Gal:betaGlcNAc beta 1,4- galactosyltransferase, polypeptide 1
ZC3HAV1	Up	zinc finger CCCH-type, antiviral 1
CNP	Up	2',3'-cyclic nucleotide 3' phosphodiesterase
PARP9	Up	poly (ADP-ribose) polymerase family, member 9
ANGPTL4	Up	angiopoietin-like 4
NAMPT	Up	nicotinamide phosphoribosyltransferase
ZYX	Up	zyxin
CEBPB	Up	CCAAT/enhancer binding protein (C/EBP), beta
B4GALT5	Up	UDP-Gal:betaGlcNAc beta 1,4- galactosyltransferase, polypeptide 5
SERPINB9	Up	serpin peptidase inhibitor, clade B (ovalbumin), member 9
RELB	Up	v-rel reticuloendotheliosis viral oncogene homolog B
TRANK1	Up	tetratricopeptide repeat and ankyrin repeat containing 1
CMPK2	Up	cytidine monophosphate (UMP-CMP) kinase 2, mitochondrial
NT5C3A	Up	5'-nucleotidase, cytosolic IIIA
DHX58	Up	DEXH (Asp-Glu-X-His) box polypeptide 58
PPA1	Up	pyrophosphatase (inorganic) 1
OSMR	Up	oncostatin M receptor
RBCK1	Up	RanBP-type and C3HC4-type zinc finger containing 1
TRAFD1	Up	TRAF-type zinc finger domain containing 1
SCO2	Up	SCO2 cytochrome c oxidase assembly protein
OPTN	Up	optineurin
LAMP3	Up	lysosomal-associated membrane protein 3
EHD1	Up	EH-domain containing 1
TRAF1	Up	TNF receptor-associated factor 1
TNFSF10	Up	tumor necrosis factor (ligand) superfamily, member 10
PDLIM7	Up	PDZ and LIM domain 7 (enigma)
RELA	Up	v-rel reticuloendotheliosis viral oncogene homolog A (avian)
ATF5	Up	activating transcription factor 5
MCL1	Up	myeloid cell leukemia sequence 1 (BCL2-related)
PRKD2	Up	protein kinase D2
GPRC5A	Up	G protein-coupled receptor, family C, group 5, member A
TDRD7	Up	tudor domain containing 7
PNRC1	Up	proline-rich nuclear receptor coactivator 1
ITGA5	Up	integrin, alpha 5 (fibronectin receptor, alpha polypeptide)
DDX60L	Up	DEAD (Asp-Glu-Ala-Asp) box polypeptide 60-like
HAPLN3	Up	hyaluronan and proteoglycan link protein 3
NCOA7	Up	nuclear receptor coactivator 7
EPHA2	Up	EPH receptor A2
HIP1R	Up	huntingtin interacting protein 1 related
SEMA4B	Up	sema domain, immunoglobulin domain (Ig), transmembrane domain (TM) and short cytoplasmic domain, (semaphorin) 4B
MIR4751	Up	microRNA 4751
CD55	Up	CD55 molecule, decay accelerating factor for complement (Cromer blood group)
TRIM8	Up	tripartite motif containing 8
MX2	Up	myxovirus (influenza virus) resistance 2 (mouse)
ENSG00000272512.1	Up	ENSG00000272512.1
NFKBIZ	Up	nuclear factor of kappa light polypeptide gene enhancer in B-cells inhibitor, zeta
EHD4	Up	EH-domain containing 4
CLDN1	Up	claudin 1
SAR1A	Up	SAR1 homolog A (S. cerevisiae)
LAMC2	Up	laminin, gamma 2
GBP3	Up	guanylate binding protein 3
CEBPD	Up	CCAAT/enhancer binding protein (C/EBP), delta
UBE2Z	Up	ubiquitin-conjugating enzyme E2Z
ENSG00000267607.1	Up	ENSG00000267607.1
CITED4	Up	Cbp/p300-interacting transactivator, with Glu/Asp-rich carboxy-terminal domain, 4
SOCS3	Up	suppressor of cytokine signaling 3
TREX1	Up	three prime repair exonuclease 1
NLRC5	Up	NLR family, CARD domain containing 5
TRIM14	Up	tripartite motif containing 14
NMI	Up	N-myc (and STAT) interactor
NUAK2	Up	NUAK family, SNF1-like kinase, 2
G0S2	Up	G0/G1switch 2
MAP2K3	Up	mitogen-activated protein kinase kinase 3
EFHD2	Up	EF-hand domain family, member D2
SP110	Up	SP110 nuclear body protein
C10orf55	Up	chromosome 10 open reading frame 55
ENSG00000240801.1	Up	ENSG00000240801.1
PNPT1	Up	polyribonucleotide nucleotidyltransferase 1
BCL2A1	Up	BCL2-related protein A1
GPX3	Up	glutathione peroxidase 3 (plasma)
JAG1	Up	jagged 1
CITED2	Up	Cbp/p300-interacting transactivator, with Glu/Asp-rich carboxy-terminal domain, 2
IFIT5	Up	interferon-induced protein with tetratricopeptide repeats 5
TNFAIP1	Up	tumor necrosis factor, alpha-induced protein 1 (endothelial)
SNHG15	Up	small nucleolar RNA host gene 15 (non-protein coding)
CXCL11	Up	chemokine (C-X-C motif) ligand 11
FA2H	Up	fatty acid 2-hydroxylase
RHBDF2	Up	rhomboid 5 homolog 2 (Drosophila)
NAPA	Up	N-ethylmaleimide-sensitive factor attachment protein, alpha
NINJ1	Up	ninjurin 1
CDCP1	Up	CUB domain containing protein 1
ENSG00000254287.1	Up	ENSG00000254287.1
GRB10	Up	growth factor receptor-bound protein 10
EXT1	Up	exostosin glycosyltransferase 1
SMTNL1	Up	smoothelin-like 1
RHOB	Up	ras homolog family member B
MLKL	Up	mixed lineage kinase domain-like
KLF4	Up	Kruppel-like factor 4 (gut)
CA8	Up	carbonic anhydrase VIII
NFE2L3	Up	nuclear factor (erythroid-derived 2)-like 3
ITGA2	Up	integrin, alpha 2 (CD49B, alpha 2 subunit of VLA-2 receptor)
FNDC3A	Up	fibronectin type III domain containing 3A
INS-IGF2	Up	INS-IGF2 readthrough
APOL6	Up	apolipoprotein L, 6
PDGFRL	Up	platelet-derived growth factor receptor-like
CD74	Up	CD74 molecule, major histocompatibility complex, class II invariant chain
MFSD12	Up	major facilitator superfamily domain containing 12
GPRC5B	Up	G protein-coupled receptor, family C, group 5, member B
TRIM56	Up	tripartite motif containing 56
ENSG00000259342.1	Up	ENSG00000259342.1
LOC100294362	Up	uncharacterized LOC100294362
LGMN	Up	legumain
NFKBIE	Up	nuclear factor of kappa light polypeptide gene enhancer in B-cells inhibitor, epsilon
ETV3	Up	ets variant 3
ANGPTL6	Up	angiopoietin-like 6
IGF2	Up	insulin-like growth factor 2 (somatomedin A)
EIF2AK2	Up	eukaryotic translation initiation factor 2-alpha kinase 2
CXCL10	Up	chemokine (C-X-C motif) ligand 10
ENSG00000263069.1	Up	ENSG00000263069.1
CSRNP1	Up	cysteine-serine-rich nuclear protein 1
PODXL	Up	podocalyxin-like
ENSG00000267387.1	Up	ENSG00000267387.1
DDX60	Up	DEAD (Asp-Glu-Ala-Asp) box polypeptide 60
SLC15A3	Up	solute carrier family 15, member 3
NUB1	Up	negative regulator of ubiquitin-like proteins 1
AFAP1	Up	actin filament associated protein 1
RHCG	Up	Rh family, C glycoprotein
TRIM38	Up	tripartite motif containing 38
KLF6	Up	Kruppel-like factor 6
CASP4	Up	caspase 4, apoptosis-related cysteine peptidase
SPHK1	Up	sphingosine kinase 1
UBA7	Up	ubiquitin-like modifier activating enzyme 7
FGF2	Up	fibroblast growth factor 2 (basic)
MSC	Up	musculin
IFI44L	Up	interferon-induced protein 44-like
MXD1	Up	MAX dimerization protein 1
SP100	Up	SP100 nuclear antigen
PLOD2	Up	procollagen-lysine, 2-oxoglutarate 5-dioxygenase 2
ENSG00000261690.1	Up	ENSG00000261690.1
RRAD	Up	Ras-related associated with diabetes
INA	Up	internexin neuronal intermediate filament protein, alpha
NFKB1	Up	nuclear factor of kappa light polypeptide gene enhancer in B-cells 1
AEN	Up	apoptosis enhancing nuclease
BCL9L	Up	B-cell CLL/lymphoma 9-like
ZFP36L2	Up	ZFP36 ring finger protein-like 2
RASSF5	Up	Ras association (RalGDS/AF-6) domain family member 5
RHEBL1	Up	Ras homolog enriched in brain like 1
TRIM5	Up	tripartite motif containing 5
PNP	Up	purine nucleoside phosphorylase
HCAR2	Up	hydroxycarboxylic acid receptor 2
ENSG00000267436.1	Up	ENSG00000267436.1
SAMD9L	Up	sterile alpha motif domain containing 9-like
THEMIS2	Up	thymocyte selection associated family member 2
IL11	Up	interleukin 11
TNFRSF1B	Up	tumor necrosis factor receptor superfamily, member 1B
CFLAR	Up	CASP8 and FADD-like apoptosis regulator
SCARB2	Up	scavenger receptor class B, member 2
SBNO2	Up	strawberry notch homolog 2 (Drosophila)
IER5	Up	immediate early response 5
MOV10	Up	Mov10, Moloney leukemia virus 10, homolog (mouse)
METRNL	Up	meteorin, glial cell differentiation regulator-like
RAB24	Up	RAB24, member RAS oncogene family
RPL3	Down	ribosomal protein L3
RPL23	Down	ribosomal protein L23
ANXA1	Down	annexin A1
RPL5	Down	ribosomal protein L5
EIF4B	Down	eukaryotic translation initiation factor 4B
RNU86	Down	RNA, U86 small nucleolar
EPHX1	Down	epoxide hydrolase 1, microsomal (xenobiotic)
MIR1282	Down	microRNA 1282
TMEM256	Down	transmembrane protein 256
MIR3187	Down	microRNA 3187
CNTN1	Down	contactin 1
ENSG00000267984.1	Down	ENSG00000267984.1
PRKCA	Down	protein kinase C, alpha
ITGB4	Down	integrin, beta 4
ENSG00000261602.1	Down	ENSG00000261602.1
SLC12A2	Down	solute carrier family 12 (sodium/potassium/chloride transporters), member 2
RAP1GAP	Down	RAP1 GTPase activating protein
EIF3L	Down	eukaryotic translation initiation factor 3, subunit L
SNORD58B	Down	small nucleolar RNA, C/D box 58B
ALDH3A2	Down	aldehyde dehydrogenase 3 family, member A2
SNORD49B	Down	small nucleolar RNA, C/D box 49B
ENSG00000231131.2	Down	ENSG00000231131.2
PAFAH1B3	Down	platelet-activating factor acetylhydrolase 1b, catalytic subunit 3 (29kDa)
HCFC1R1	Down	host cell factor C1 regulator 1 (XPO1 dependent)
EHD2	Down	EH-domain containing 2
TNNT1	Down	troponin T type 1 (skeletal, slow)
TM4SF20	Down	transmembrane 4 L six family member 20
SNURF	Down	SNRPN upstream reading frame
AQP3	Down	aquaporin 3 (Gill blood group)
MRC2	Down	mannose receptor, C type 2
PIR	Down	pirin (iron-binding nuclear protein)
OSGIN1	Down	oxidative stress induced growth inhibitor 1
ETFB	Down	electron-transfer-flavoprotein, beta polypeptide
MALL	Down	mal, T-cell differentiation protein-like
MAGED1	Down	melanoma antigen family D, 1
NDUFV1	Down	NADH dehydrogenase (ubiquinone) flavoprotein 1, 51kDa
ETV4	Down	ets variant 4
ISYNA1	Down	inositol-3-phosphate synthase 1
DDB2	Down	damage-specific DNA binding protein 2, 48kDa
SPDEF	Down	SAM pointed domain containing ets transcription factor
CBX5	Down	chromobox homolog 5
NIPSNAP1	Down	nipsnap homolog 1 (C. elegans)
FBXO17	Down	F-box protein 17
HMGB3	Down	high mobility group box 3
WDR34	Down	WD repeat domain 34
MIR3198-2	Down	microRNA 3198-2
HP1BP3	Down	heterochromatin protein 1, binding protein 3
PCDH9	Down	protocadherin 9
UCP2	Down	uncoupling protein 2 (mitochondrial, proton carrier)
FAM101B	Down	family with sequence similarity 101, member B
ANXA13	Down	annexin A13
CHD3	Down	chromodomain helicase DNA binding protein 3
IDH2	Down	isocitrate dehydrogenase 2 (NADP+), mitochondrial
SLC22A3	Down	solute carrier family 22 (extraneuronal monoamine transporter), member 3
FGL1	Down	fibrinogen-like 1
SSU72	Down	SSU72 RNA polymerase II CTD phosphatase homolog (S. cerevisiae)
HILPDA	Down	hypoxia inducible lipid droplet-associated
ENSG00000256013.1	Down	ENSG00000256013.1
PYCR1	Down	pyrroline-5-carboxylate reductase 1
ENSG00000253215.1	Down	ENSG00000253215.1
FXYD2	Down	FXYD domain containing ion transport regulator 2
AP1M2	Down	adaptor-related protein complex 1, mu 2 subunit
HIP1	Down	huntingtin interacting protein 1
ENSG00000263585.1	Down	ENSG00000263585.1
TRAPPC6A	Down	trafficking protein particle complex 6A
ERMP1	Down	endoplasmic reticulum metallopeptidase 1
PRKDC	Down	protein kinase, DNA-activated, catalytic polypeptide
CD99L2	Down	CD99 molecule-like 2
PMVK	Down	phosphomevalonate kinase
ENSG00000261602.1	Down	ENSG00000261602.1
SLC12A2	Down	solute carrier family 12 (sodium/potassium/chloride transporters), member 2
RAP1GAP	Down	RAP1 GTPase activating protein
EIF3L	Down	eukaryotic translation initiation factor 3, subunit L
SNORD58B	Down	small nucleolar RNA, C/D box 58B
ALDH3A2	Down	aldehyde dehydrogenase 3 family, member A2
SNORD49B	Down	small nucleolar RNA, C/D box 49B
ENSG00000231131.2	Down	ENSG00000231131.2
PAFAH1B3	Down	platelet-activating factor acetylhydrolase 1b, catalytic subunit 3 (29kDa)
HCFC1R1	Down	host cell factor C1 regulator 1 (XPO1 dependent)
EHD2	Down	EH-domain containing 2
TNNT1	Down	troponin T type 1 (skeletal, slow)
INSL4	Down	insulin-like 4 (placenta)
TM4SF20	Down	transmembrane 4 L six family member 20
SNURF	Down	SNRPN upstream reading frame
AQP3	Down	aquaporin 3 (Gill blood group)
MRC2	Down	mannose receptor, C type 2
PIR	Down	pirin (iron-binding nuclear protein)
OSGIN1	Down	oxidative stress induced growth inhibitor 1
ETFB	Down	electron-transfer-flavoprotein, beta polypeptide
MALL	Down	mal, T-cell differentiation protein-like
MAGED1	Down	melanoma antigen family D, 1
NDUFV1	Down	NADH dehydrogenase (ubiquinone) flavoprotein 1, 51kDa
ETV4	Down	ets variant 4
ISYNA1	Down	inositol-3-phosphate synthase 1
DDB2	Down	damage-specific DNA binding protein 2, 48kDa
SPDEF	Down	SAM pointed domain containing ets transcription factor
CBX5	Down	chromobox homolog 5
NIPSNAP1	Down	nipsnap homolog 1 (C. elegans)
FBXO17	Down	F-box protein 17
HMGB3	Down	high mobility group box 3
WDR34	Down	WD repeat domain 34
MIR3198-2	Down	microRNA 3198-2
HP1BP3	Down	heterochromatin protein 1, binding protein 3
PCDH9	Down	protocadherin 9
UCP2	Down	uncoupling protein 2 (mitochondrial, proton carrier)
FAM101B	Down	family with sequence similarity 101, member B
ANXA13	Down	annexin A13
CHD3	Down	chromodomain helicase DNA binding protein 3
IDH2	Down	isocitrate dehydrogenase 2 (NADP+), mitochondrial
SLC22A3	Down	solute carrier family 22 (extraneuronal monoamine transporter), member 3
FGL1	Down	fibrinogen-like 1
SSU72	Down	SSU72 RNA polymerase II CTD phosphatase homolog (S. cerevisiae)
HILPDA	Down	hypoxia inducible lipid droplet-associated
ENSG00000256013.1	Down	ENSG00000256013.1
PYCR1	Down	pyrroline-5-carboxylate reductase 1
ENSG00000253215.1	Down	ENSG00000253215.1
FXYD2	Down	FXYD domain containing ion transport regulator 2
AP1M2	Down	adaptor-related protein complex 1, mu 2 subunit
HIP1	Down	huntingtin interacting protein 1
ENSG00000263585.1	Down	ENSG00000263585.1
TRAPPC6A	Down	trafficking protein particle complex 6A
ERMP1	Down	endoplasmic reticulum metallopeptidase 1
PRKDC	Down	protein kinase, DNA-activated, catalytic polypeptide
CD99L2	Down	CD99 molecule-like 2
PMVK	Down	phosphomevalonate kinase
