# Supplementary material for: Transcriptome profiling of influenza A virus-infected lung epithelial (A549) cells with lariciresinol-4-β-D-glucopyranoside treatment
Source: PLoS One. 2017 Mar 8;12(3):e0173058. doi: 10.1371/journal.pone.0173058 (PMC5342222; doi:10.1371/journal.pone.0173058)
Supplement: S2 Table — GO enrichment analysis showed that these DEGs induced by influenza virus infection were enriched in antiviral defence, type I interferon signaling pathway and innate immune response. KEGG pathway enrichment analysis showed that these DEGs induced by influenza virus infection were enriched in pathways such as TNF signaling pathway, NOD-like receptor signaling pathway and chemokine signaling pathway. (XLSX) [file pone.0173058.s004.xlsx]

## Sheet: Supplementary Table 2
Annotation Cluster 1	Enrichment Score: 23.486853673049687
Category	Term	Count	%	PValue	Genes	List Total	Pop Hits	Pop Total	Fold Enrichment	Bonferroni	Benjamini	FDR
UP_KEYWORDS	Antiviral defense	36	12.3711	1.48129e-37	IFIH1, ZC3HAV1, IFITM2, PML, OAS3, IFI44L, OAS1, OAS2, ISG20, TRIM5, IFNL1, ISG15, C19ORF66, DDX60, MX1, MX2, DHX58, HERC5, SAMHD1, STAT1, STAT2, IRF9, DDX58, IFIT3, PLSCR1, TRIM56, IFIT2, IFIT1, OASL, IRF7, IFIT5, IRF1, EIF2AK2, GBP3, GBP1, ADAR	283	116	20581	22.5696	4.29575e-35	4.29575e-35	1.96922e-34
GOTERM_BP_DIRECT	GO:0051607~defense response to virus	38	13.0584	3.7249e-32	ZC3HAV1, IFITM2, PML, OAS3, IFI44L, OAS1, PMAIP1, OAS2, ISG20, CXCL10, TRIM5, NLRC5, IFNL1, ISG15, C19ORF66, DDX60, MX1, MX2, DHX58, RELA, HERC5, SAMHD1, IFI16, STAT1, STAT2, IRF9, IFIT3, IFIT2, PLSCR1, TRIM56, IFIT1, OASL, IFIT5, IRF1, EIF2AK2, GBP3, GBP1, ADAR	268	165	16792	14.43	6.01944e-29	6.01944e-29	6.24482e-29
UP_KEYWORDS	Innate immunity	36	12.3711	1.51871e-24	IFIH1, HMGB3, ZC3HAV1, IFITM2, CSF1, PML, OAS3, OAS1, OAS2, ISG20, TRIM5, NLRC5, CASP4, MYD88, ISG15, DDX60, MX1, MX2, DHX58, ANXA1, HERC5, SAMHD1, IFI16, DDX58, IFIT3, TRIM38, TRIM56, IFIT2, CD55, IFIT1, OASL, IRF7, IFIT5, IRF1, EIF2AK2, ADAR	283	261	20581	10.0309	4.40425e-22	2.20212e-22	2.01896e-21
GOTERM_BP_DIRECT	GO:0060337~type I interferon signaling pathway	23	7.90378	4.86313e-24	SP100, IFITM2, OAS3, SAMHD1, OAS1, OAS2, STAT1, IFI35, ISG20, STAT2, IRF9, IFIT3, IFIT2, OASL, IFIT1, ISG15, IRF7, IRF1, XAF1, MX1, MX2, IFI6, ADAR	268	64	16792	22.5173	7.85881e-21	3.92941e-21	8.15305e-21
UP_KEYWORDS	Immunity	45	15.4639	4.45827e-23	IFIH1, HMGB3, ZC3HAV1, IFITM2, CSF1, PML, OAS3, IFI30, OAS1, OAS2, CD74, ISG20, B2M, TRIM5, NLRC5, CASP4, MYD88, ISG15, DDX60, MX1, MX2, DHX58, ANXA1, HERC5, SAMHD1, IFI16, IFIT3, DDX58, TRIM38, IFIT2, TRIM56, PRKD2, CD55, IFIT1, OASL, LAMP3, IRF7, IFIT5, IRF1, RNF19B, EIF2AK2, GBP3, THEMIS2, GBP1, ADAR	283	500	20581	6.54519	1.2929e-20	4.30966e-21	5.92678e-20
GOTERM_BP_DIRECT	GO:0009615~response to virus	22	7.56014	3.85971e-17	IFIH1, ZC3HAV1, IFITM2, OAS3, OAS1, IFI44, OAS2, CCL5, ISG20, DDX58, IFIT3, IFIT2, OASL, IFIT1, MYD88, DDX60, IRF7, EIF2AK2, MX1, MX2, DHX58, ADAR	268	110	16792	12.5313	6.23728e-14	1.24746e-14	6.47081e-14
GOTERM_BP_DIRECT	GO:0045087~innate immune response	30	10.3093	5.5739e-11	IFIH1, HMGB3, ZC3HAV1, CSF1, TRIM14, PML, NFKB1, NFKB2, B2M, NLRC5, TRIM5, IFNL1, CASP4, MYD88, TRIM8, DDX60, MX1, MX2, DHX58, RELB, ANXA1, HERC5, IFI16, TRIM21, DDX58, CD55, IFIT5, IRF7, EIF2AK2, ADAR	268	430	16792	4.3714	9.00742e-08	1.50124e-08	9.34466e-08
Annotation Cluster 2	Enrichment Score: 8.02221091363533
Category	Term	Count	%	PValue	Genes	List Total	Pop Hits	Pop Total	Fold Enrichment	Bonferroni	Benjamini	FDR
KEGG_PATHWAY	hsa05164:Influenza A	23	7.90378	3.50282e-12	PRKCA, IFIH1, SOCS3, RELA, MAP2K3, OAS3, PML, NFKBIA, OAS1, NFKB1, OAS2, STAT1, CCL5, CXCL10, STAT2, DDX58, IRF9, TNFSF10, MYD88, IRF7, EIF2AK2, MX1, ADAR	141	174	6910	6.47795	6.79556e-10	6.79556e-10	4.36857e-09
KEGG_PATHWAY	hsa05168:Herpes simplex infection	21	7.21649	5.34214e-10	TRAF1, IFIH1, SP100, SOCS3, RELA, OAS3, PML, NFKBIA, OAS1, NFKB1, OAS2, STAT1, CCL5, CD74, STAT2, DDX58, IRF9, IFIT1, MYD88, IRF7, EIF2AK2	141	183	6910	5.62376	1.03638e-07	5.18188e-08	6.66242e-07
KEGG_PATHWAY	hsa05162:Measles	18	6.18557	1.02937e-09	IFIH1, RELA, OAS3, NFKBIA, OAS1, NFKB1, OAS2, STAT1, STAT2, DDX58, IRF9, TNFSF10, MYD88, IRF7, EIF2AK2, MX1, TNFAIP3, ADAR	141	133	6910	6.63254	1.99697e-07	6.65658e-08	1.28377e-06
KEGG_PATHWAY	hsa05160:Hepatitis C	16	5.49828	5.91925e-08	SOCS3, RELA, OAS3, NFKBIA, OAS1, NFKB1, OAS2, STAT1, STAT2, DDX58, IRF9, IFIT1, IRF7, CLDN1, IRF1, EIF2AK2	141	133	6910	5.89559	1.14833e-05	2.29667e-06	7.38215e-05
KEGG_PATHWAY	hsa05161:Hepatitis B	11	3.78007	0.000679163	DDX58, PRKCA, IFIH1, MYD88, RELA, IRF7, DDB2, NFKBIA, NFKB1, STAT1, STAT2	141	145	6910	3.71778	0.123486	0.0119105	0.843722
Annotation Cluster 3	Enrichment Score: 3.460835453746352
Category	Term	Count	%	PValue	Genes	List Total	Pop Hits	Pop Total	Fold Enrichment	Bonferroni	Benjamini	FDR
GOTERM_BP_DIRECT	GO:0032481~positive regulation of type I interferon production	10	3.43643	9.63795e-08	MYD88, ZC3HAV1, RELA, IRF7, IRF1, PRKDC, NFKB1, IFI16, NFKB2, DHX58	268	51	16792	12.2856	0.000155737	1.73053e-05	0.000161581
BIOCARTA	h_pcafPathway:The information-processing pathway at the IFN-beta enhancer	4	1.37457	0.00660196	RELA, IRF7, IRF1, NFKB1	48	14	1625	9.67262	0.507742	0.0847829	7.17517
KEGG_PATHWAY	hsa05133:Pertussis	5	1.71821	0.0651383	MYD88, ITGA5, RELA, IRF1, NFKB1	141	75	6910	3.26714	0.999998	0.372923	56.8304
Annotation Cluster 4	Enrichment Score: 3.4198800859367116
Category	Term	Count	%	PValue	Genes	List Total	Pop Hits	Pop Total	Fold Enrichment	Bonferroni	Benjamini	FDR
GOTERM_MF_DIRECT	GO:0003725~double-stranded RNA binding	9	3.09278	5.16987e-06	DDX58, IFIH1, OASL, DDX60, OAS3, OAS1, OAS2, EIF2AK2, DHX58	269	61	16881	9.25888	0.00218963	0.00109541	0.00727184
INTERPRO	IPR018952:2'-5'-oligoadenylate synthetase 1, domain 2/C-terminal	4	1.37457	1.28718e-05	OASL, OAS3, OAS1, OAS2	277	4	18559	67	0.00737402	0.00369383	0.0188983
INTERPRO	IPR026774:2'-5'-oligoadenylate synthase	4	1.37457	1.28718e-05	OASL, OAS3, OAS1, OAS2	277	4	18559	67	0.00737402	0.00369383	0.0188983
INTERPRO	IPR006117:2-5-oligoadenylate synthetase, conserved site	4	1.37457	1.28718e-05	OASL, OAS3, OAS1, OAS2	277	4	18559	67	0.00737402	0.00369383	0.0188983
GOTERM_MF_DIRECT	GO:0001730~2'-5'-oligoadenylate synthetase activity	4	1.37457	1.56432e-05	OASL, OAS3, OAS1, OAS2	269	4	16881	62.7546	0.00661082	0.00165682	0.0220019
INTERPRO	IPR006116:2-5-oligoadenylate synthetase, N-terminal	4	1.37457	3.18247e-05	OASL, OAS3, OAS1, OAS2	277	5	18559	53.6	0.0181331	0.00608127	0.0467187
INTERPRO	IPR002934:Nucleotidyl transferase domain	3	1.03093	0.00916527	OAS3, OAS1, OAS2	277	10	18559	20.1	0.99498	0.356732	12.6455
GOTERM_MF_DIRECT	GO:0016779~nucleotidyltransferase activity	3	1.03093	0.0679699	OAS3, OAS1, OAS2	269	27	16881	6.97274	1	0.696938	62.8471
UP_KEYWORDS	Nucleotidyltransferase	4	1.37457	0.0944573	PNPT1, OAS3, OAS1, OAS2	283	79	20581	3.68225	1	0.437566	73.2606
GOTERM_MF_DIRECT	GO:0016740~transferase activity	4	1.37457	0.19589	OASL, OAS3, OAS1, OAS2	269	96	16881	2.61478	1	0.860098	95.3426
Annotation Cluster 5	Enrichment Score: 2.8853969202660523
Category	Term	Count	%	PValue	Genes	List Total	Pop Hits	Pop Total	Fold Enrichment	Bonferroni	Benjamini	FDR
UP_SEQ_FEATURE	domain:PARP catalytic	5	1.71821	7.7639e-05	PARP9, ZC3HAV1, PARP12, PARP14, PARP10	282	17	20063	20.9251	0.0685053	0.0233774	0.121192
INTERPRO	IPR012317:Poly(ADP-ribose) polymerase, catalytic domain	5	1.71821	9.77767e-05	PARP9, ZC3HAV1, PARP12, PARP14, PARP10	277	17	18559	19.7059	0.054673	0.0111819	0.143471
GOTERM_MF_DIRECT	GO:0003950~NAD+ ADP-ribosyltransferase activity	5	1.71821	0.000941989	PARP9, ZC3HAV1, PARP12, PARP14, PARP10	269	28	16881	11.2062	0.329406	0.048722	1.31691
INTERPRO	IPR004170:WWE domain	3	1.03093	0.015427	ZC3HAV1, PARP12, PARP14	277	13	18559	15.4615	0.999869	0.408954	20.4101
UP_KEYWORDS	NAD	7	2.4055	0.0339136	ISYNA1, PARP9, PARP12, NDUFV1, PARP14, PARP10, ALDH3A2	283	175	20581	2.90898	0.999955	0.242652	36.7874
Annotation Cluster 6	Enrichment Score: 2.5599280792443557
Category	Term	Count	%	PValue	Genes	List Total	Pop Hits	Pop Total	Fold Enrichment	Bonferroni	Benjamini	FDR
GOTERM_BP_DIRECT	GO:0032020~ISG15-protein conjugation	4	1.37457	7.67351e-05	ISG15, HERC5, UBA7, UBE2L6	268	6	16792	41.7711	0.116628	0.00588777	0.128569
GOTERM_BP_DIRECT	GO:0019941~modification-dependent protein catabolic process	3	1.03093	0.00244034	ISG15, UBA7, UBE2L6	268	5	16792	37.594	0.980715	0.0962849	4.01348
GOTERM_BP_DIRECT	GO:0019985~translesion synthesis	3	1.03093	0.111628	ISG15, UBA7, UBE2L6	268	36	16792	5.22139	1	0.796883	86.2535
Annotation Cluster 7	Enrichment Score: 2.5591145128008588
Category	Term	Count	%	PValue	Genes	List Total	Pop Hits	Pop Total	Fold Enrichment	Bonferroni	Benjamini	FDR
COG_ONTOLOGY	DNA replication, recombination, and repair	8	2.74914	3.62968e-06	DDX58, IFIT1, IFIH1, ZNFX1, HELZ2, DDX60, AEN, DHX58	20	79	2026	10.2582	2.54075e-05	2.54075e-05	0.00187121
GOTERM_MF_DIRECT	GO:0004386~helicase activity	10	3.43643	8.04796e-06	DDX58, EIF4B, MOV10, IFIH1, HELZ2, DDX60, DDX60L, ANXA1, DHX58, CHD3	269	85	16881	7.3829	0.00340653	0.0011368	0.0113199
GOTERM_MF_DIRECT	GO:0003727~single-stranded RNA binding	7	2.4055	5.63713e-05	ZFP36, DDX58, IFIH1, DDX60, IFIT5, ANXA1, DHX58	269	43	16881	10.2159	0.0236187	0.00476901	0.0792643
INTERPRO	IPR021673:C-terminal domain of RIG-I	3	1.03093	0.000654608	DDX58, IFIH1, DHX58	277	3	18559	67	0.313756	0.0459749	0.956881
UP_KEYWORDS	Helicase	8	2.74914	0.00361751	DDX58, MOV10, IFIH1, HELZ2, DDX60, DDX60L, DHX58, CHD3	283	143	20581	4.0685	0.650405	0.0511921	4.70359
UP_SEQ_FEATURE	domain:Helicase C-terminal	6	2.06186	0.0180266	DDX58, IFIH1, DDX60, DDX60L, DHX58, CHD3	282	108	20063	3.95252	1	0.669927	24.7323
UP_SEQ_FEATURE	domain:Helicase ATP-binding	6	2.06186	0.0222082	DDX58, IFIH1, DDX60, DDX60L, DHX58, CHD3	282	114	20063	3.74449	1	0.701049	29.5854
INTERPRO	IPR001650:Helicase, C-terminal	6	2.06186	0.0226504	DDX58, IFIH1, DDX60, DDX60L, DHX58, CHD3	277	108	18559	3.72222	0.999998	0.500105	28.5667
INTERPRO	IPR014001:Helicase, superfamily 1/2, ATP-binding domain	6	2.06186	0.0242903	DDX58, IFIH1, DDX60, DDX60L, DHX58, CHD3	277	110	18559	3.65455	0.999999	0.506863	30.3065
SMART	SM00490:HELICc	6	2.06186	0.027826	DDX58, IFIH1, DDX60, DDX60L, DHX58, CHD3	161	107	10057	3.50276	0.983294	0.400402	28.4678
SMART	SM00487:DEXDc	6	2.06186	0.0298264	DDX58, IFIH1, DDX60, DDX60L, DHX58, CHD3	161	109	10057	3.43849	0.987607	0.386054	30.1957
INTERPRO	IPR011545:DNA/RNA helicase, DEAD/DEAH box type, N-terminal	3	1.03093	0.273927	DDX58, DDX60, DDX60L	277	69	18559	2.91304	1	0.970976	99.0906
Annotation Cluster 8	Enrichment Score: 2.5577942215681793
Category	Term	Count	%	PValue	Genes	List Total	Pop Hits	Pop Total	Fold Enrichment	Bonferroni	Benjamini	FDR
UP_KEYWORDS	Activator	31	10.6529	1.00871e-08	SBNO2, HELZ2, PML, NFKB1, NFKB2, CITED4, CITED2, BCL9L, ETV4, HIP1, KLF6, NFKBIZ, CEBPB, BATF2, CEBPD, RELA, RELB, NCOA7, IFI16, STAT1, STAT2, IRF9, ATF5, NUPR1, CSRNP1, IRF7, PNRC1, SPDEF, IRF1, NFE2L3, KLF4	283	661	20581	3.41067	2.92525e-06	4.87542e-07	1.34097e-05
GOTERM_BP_DIRECT	GO:0045944~positive regulation of transcription from RNA polymerase II promoter	36	12.3711	6.20958e-06	NAMPT, SBNO2, HELZ2, PML, NFKBIA, PRKDC, NFKB1, JAG1, NFKB2, CITED4, IL11, CXCL10, CITED2, NLRC5, SERPINE1, BCL9L, TNIP1, FGF2, ETV4, CEBPB, CEBPD, RELA, RELB, NCOA7, IFI16, STAT1, JUNB, DDX58, ATF5, PRKD2, PLSCR1, CSRNP1, IRF7, IRF1, SPDEF, KLF4	268	981	16792	2.29933	0.00998453	0.000835877	0.0104099
UP_KEYWORDS	DNA-binding	42	14.433	0.00881514	HMGB3, HELZ2, HP1BP3, PML, PRKDC, NFKB1, NFKB2, SP110, ZFP36L2, ETV4, CHD3, ETV3, ZFP36, H1F0, KLF6, BATF2, SP100, CEBPB, CEBPD, RELA, RELB, IFI16, STAT1, MXD1, MSC, JUNB, TRIM21, STAT2, IRF9, ATF5, PLSCR1, NUPR1, HES4, CSRNP1, IRF7, IRF1, SPDEF, DDB2, NFE2L3, TNFAIP3, KLF4, ADAR	283	2050	20581	1.48996	0.92329	0.0940386	11.1044
UP_KEYWORDS	Transcription regulation	44	15.1203	0.0265197	SBNO2, HMGB3, HELZ2, PML, NFKB1, NFKB2, SP110, CITED4, CITED2, MOV10, PIR, BCL9L, ETV4, CHD3, HIP1, ETV3, KLF6, NFKBIZ, BATF2, SP100, CEBPB, CEBPD, RELA, RELB, NCOA7, IFI16, STAT1, MXD1, MSC, JUNB, STAT2, IRF9, ATF5, NUPR1, HES4, CSRNP1, IRF7, PARP14, PNRC1, IRF1, SPDEF, EIF2AK2, NFE2L3, KLF4	283	2332	20581	1.37216	0.999588	0.216182	30.0444
UP_KEYWORDS	Transcription	44	15.1203	0.0394626	SBNO2, HMGB3, HELZ2, PML, NFKB1, NFKB2, SP110, CITED4, CITED2, MOV10, PIR, BCL9L, ETV4, CHD3, HIP1, ETV3, KLF6, NFKBIZ, BATF2, SP100, CEBPB, CEBPD, RELA, RELB, NCOA7, IFI16, STAT1, MXD1, MSC, JUNB, STAT2, IRF9, ATF5, NUPR1, HES4, CSRNP1, IRF7, PARP14, PNRC1, IRF1, SPDEF, EIF2AK2, NFE2L3, KLF4	283	2398	20581	1.33439	0.999992	0.258728	41.4474
GOTERM_MF_DIRECT	GO:0003700~transcription factor activity, sequence-specific DNA binding	22	7.56014	0.0874149	CEBPB, BATF2, ZNFX1, CEBPD, RELA, RELB, NFKB1, NFKB2, MXD1, STAT1, MSC, CITED2, STAT2, IRF9, ATF5, ZFP36L2, CSRNP1, IRF7, IRF1, NFE2L3, KLF4, ETV4	269	961	16881	1.43663	1	0.713818	72.3819
GOTERM_BP_DIRECT	GO:0000122~negative regulation of transcription from RNA polymerase II promoter	17	5.84192	0.111665	ZFP36, SP100, RELA, RELB, NFKB1, NFKB2, IFI16, STAT1, MXD1, MSC, JUNB, CITED2, IRF7, SPDEF, NFE2L3, KLF4, ETV3	268	720	16792	1.47939	1	0.794305	86.2632
GOTERM_BP_DIRECT	GO:0006351~transcription, DNA-templated	31	10.6529	0.611411	SBNO2, HMGB3, HELZ2, PML, SP110, CITED4, CITED2, MOV10, BCL9L, ETV3, HIP1, CHD3, KLF6, NFKBIZ, BATF2, CEBPB, SP100, CEBPD, RELB, NCOA7, IFI16, MXD1, STAT1, STAT2, NUPR1, HES4, PARP14, PNRC1, SPDEF, NFE2L3, EIF2AK2	268	1955	16792	0.993534	1	0.999536	100
Annotation Cluster 9	Enrichment Score: 2.3246259250603214
Category	Term	Count	%	PValue	Genes	List Total	Pop Hits	Pop Total	Fold Enrichment	Bonferroni	Benjamini	FDR
GOTERM_MF_DIRECT	GO:0000975~regulatory region DNA binding	4	1.37457	0.00078284	IRF9, IRF7, IRF1, NFKB1	269	12	16881	20.9182	0.282552	0.0463288	1.09555
UP_SEQ_FEATURE	DNA-binding region:Tryptophan pentad repeat	3	1.03093	0.00659441	IRF9, IRF7, IRF1	282	9	20063	23.7151	0.997636	0.453775	9.81764
INTERPRO	IPR001346:Interferon regulatory factor DNA-binding domain	3	1.03093	0.00740448	IRF9, IRF7, IRF1	277	9	18559	22.3333	0.986066	0.347759	10.3383
INTERPRO	IPR019817:Interferon regulatory factor, conserved site	3	1.03093	0.00740448	IRF9, IRF7, IRF1	277	9	18559	22.3333	0.986066	0.347759	10.3383
SMART	SM00348:IRF	3	1.03093	0.00841458	IRF9, IRF7, IRF1	161	9	10057	20.8219	0.706323	0.335304	9.54494
Annotation Cluster 10	Enrichment Score: 2.319526163779546
Category	Term	Count	%	PValue	Genes	List Total	Pop Hits	Pop Total	Fold Enrichment	Bonferroni	Benjamini	FDR
UP_SEQ_FEATURE	domain:Leucine-zipper	9	3.09278	0.00019267	ATF5, BATF2, CEBPB, CEBPD, RELB, PRKDC, NFE2L3, JUNB, IFI35	282	113	20063	5.66645	0.16148	0.0430741	0.300499
INTERPRO	IPR004827:Basic-leucine zipper domain	6	2.06186	0.00122357	ATF5, BATF2, CEBPB, CEBPD, NFE2L3, JUNB	277	54	18559	7.44444	0.50539	0.0752396	1.78164
SMART	SM00338:BRLZ	6	2.06186	0.0012462	ATF5, BATF2, CEBPB, CEBPD, NFE2L3, JUNB	161	51	10057	7.34892	0.165407	0.165407	1.46946
UP_SEQ_FEATURE	DNA-binding region:Basic motif	9	3.09278	0.00214846	ATF5, BATF2, CEBPB, HES4, CEBPD, MXD1, NFE2L3, MSC, JUNB	282	163	20063	3.92827	0.859957	0.196214	3.3034
GOTERM_MF_DIRECT	GO:0000978~RNA polymerase II core promoter proximal region sequence-specific DNA binding	12	4.12371	0.0266579	BATF2, CEBPB, CEBPD, RELA, IRF1, IFI16, NFKB2, STAT1, MXD1, NFE2L3, JUNB, ETV4	269	355	16881	2.12128	0.999989	0.490284	31.6184
GOTERM_MF_DIRECT	GO:0043565~sequence-specific DNA binding	8	2.74914	0.719215	ATF5, BATF2, CEBPB, CSRNP1, SPDEF, IRF1, NFE2L3, ETV4	269	518	16881	0.969184	1	0.998997	100
Annotation Cluster 11	Enrichment Score: 2.266674125857157
Category	Term	Count	%	PValue	Genes	List Total	Pop Hits	Pop Total	Fold Enrichment	Bonferroni	Benjamini	FDR
INTERPRO	IPR000451:NF-kappa-B/Rel/Dorsal	4	1.37457	3.18247e-05	RELA, RELB, NFKB1, NFKB2	277	5	18559	53.6	0.0181331	0.00608127	0.0467187
GOTERM_CC_DIRECT	GO:0033256~I-kappaB/NF-kappaB complex	4	1.37457	3.28763e-05	RELA, RELB, NFKBIA, NFKB1	275	5	18224	53.0153	0.00906554	0.00227413	0.0433892
UP_SEQ_FEATURE	domain:RHD	4	1.37457	0.000214509	RELA, RELB, NFKB1, NFKB2	282	9	20063	31.6202	0.178055	0.0384574	0.334507
KEGG_PATHWAY	hsa04380:Osteoclast differentiation	11	3.78007	0.00030224	IRF9, SOCS3, CSF1, RELA, RELB, NFKBIA, NFKB1, NFKB2, STAT1, JUNB, STAT2	141	131	6910	4.1151	0.056957	0.00584718	0.376284
INTERPRO	IPR011539:Rel homology domain	4	1.37457	0.000361344	RELA, RELB, NFKB1, NFKB2	277	10	18559	26.8	0.187639	0.0340421	0.529259
INTERPRO	IPR008967:p53-like transcription factor, DNA-binding	6	2.06186	0.000474085	RELA, RELB, NFKB1, NFKB2, STAT1, STAT2	277	44	18559	9.13636	0.238651	0.038203	0.693855
GOTERM_BP_DIRECT	GO:0038061~NIK/NF-kappaB signaling	6	2.06186	0.00397152	PSMB10, PSME1, PSME2, RELB, NFKB1, NFKB2	268	66	16792	5.69607	0.998389	0.133164	6.45385
KEGG_PATHWAY	hsa05169:Epstein-Barr virus infection	11	3.78007	0.00506108	DDX58, TRAF1, NFKBIE, RELA, MAP2K3, RELB, NFKBIA, NFKB1, NFKB2, EIF2AK2, TNFAIP3	141	190	6910	2.83725	0.626315	0.072923	6.13186
GOTERM_BP_DIRECT	GO:0002223~stimulatory C-type lectin receptor signaling pathway	7	2.4055	0.00662737	PSMB10, PSME1, PSME2, RELA, RELB, NFKBIA, NFKB1	268	105	16792	4.17711	0.999978	0.200576	10.5489
SMART	SM00429:IPT	4	1.37457	0.00873506	RELA, RELB, NFKB1, NFKB2	161	27	10057	9.2542	0.719771	0.272424	9.8914
INTERPRO	IPR002909:Cell surface receptor IPT/TIG	4	1.37457	0.0107528	RELA, RELB, NFKB1, NFKB2	277	31	18559	8.64516	0.998003	0.380088	14.6782
GOTERM_BP_DIRECT	GO:0007249~I-kappaB kinase/NF-kappaB signaling	5	1.71821	0.0151938	IRAK2, RELB, RBCK1, NFKB1, NFKB2	268	60	16792	5.22139	1	0.320629	22.6384
GOTERM_MF_DIRECT	GO:0003682~chromatin binding	10	3.43643	0.170267	ATF5, CEBPB, NUPR1, HP1BP3, RELA, RELB, NFKB1, NFKB2, CITED2, CBX5	269	391	16881	1.60498	1	0.841257	92.7596
INTERPRO	IPR014756:Immunoglobulin E-set	4	1.37457	0.213265	RELA, RELB, NFKB1, NFKB2	277	107	18559	2.50467	1	0.950128	97.0459
GOTERM_MF_DIRECT	GO:0000977~RNA polymerase II regulatory region sequence-specific DNA binding	6	2.06186	0.236095	ATF5, CEBPB, RELA, RELB, NFKB1, ETV3	269	208	16881	1.81023	1	0.888745	97.7364
KEGG_PATHWAY	hsa04010:MAPK signaling pathway	8	2.74914	0.25876	PRKCA, DUSP5, RELA, MAP2K3, RELB, NFKB1, NFKB2, FGF2	141	255	6910	1.53748	1	0.717143	97.6111
KEGG_PATHWAY	hsa05166:HTLV-I infection	6	2.06186	0.597437	ZFP36, RELA, RELB, NFKBIA, NFKB1, NFKB2	141	256	6910	1.1486	1	0.91968	99.9988
Annotation Cluster 12	Enrichment Score: 2.2653178704443655
Category	Term	Count	%	PValue	Genes	List Total	Pop Hits	Pop Total	Fold Enrichment	Bonferroni	Benjamini	FDR
INTERPRO	IPR011029:Death-like domain	9	3.09278	7.96968e-05	DDX58, IRAK2, CFLAR, IFIH1, CASP4, MYD88, NFKB1, IFI16, NFKB2	277	94	18559	6.41489	0.0447933	0.0113915	0.116957
KEGG_PATHWAY	hsa05134:Legionellosis	6	2.06186	0.00453099	MYD88, RELA, NFKBIA, NFKB1, NFKB2, SAR1A	141	54	6910	5.44523	0.585636	0.0707872	5.50624
UP_SEQ_FEATURE	domain:Death	4	1.37457	0.0127816	IRAK2, MYD88, NFKB1, NFKB2	282	35	20063	8.1309	0.999992	0.624617	18.202
INTERPRO	IPR000488:Death domain	4	1.37457	0.0149914	IRAK2, MYD88, NFKB1, NFKB2	277	35	18559	7.65714	0.999831	0.4189	19.8915
SMART	SM00005:DEATH	3	1.03093	0.0681315	MYD88, NFKB1, NFKB2	161	27	10057	6.94065	0.999964	0.605508	56.7296
Annotation Cluster 13	Enrichment Score: 1.981744642268182
Category	Term	Count	%	PValue	Genes	List Total	Pop Hits	Pop Total	Fold Enrichment	Bonferroni	Benjamini	FDR
UP_KEYWORDS	Ubl conjugation pathway	21	7.21649	0.00117649	UBE2Z, SOCS3, DTX3L, UBA7, HERC5, UBE2L6, RNF213, TRIM21, MAGED1, TRIM38, TRIM56, TRIM5, USP18, ISG15, TRIM8, FBXO17, DDB2, RBCK1, RNF19B, TNFAIP3, TNFAIP1	283	680	20581	2.2459	0.289213	0.0187869	1.55275
GOTERM_BP_DIRECT	GO:1902187~negative regulation of viral release from host cell	4	1.37457	0.00190952	TRIM5, TRIM8, PML, TRIM21	268	16	16792	15.6642	0.95444	0.0780666	3.15358
GOTERM_BP_DIRECT	GO:0000209~protein polyubiquitination	10	3.43643	0.00277296	PSMB10, PSME1, PSME2, DTX3L, HERC5, DDB2, RBCK1, RNF19B, RNF213, TRIM21	268	184	16792	3.40526	0.988749	0.101332	4.54864
SMART	SM00336:BBOX	6	2.06186	0.00638178	TRIM5, TRIM38, TRIM56, TRIM14, PML, TRIM21	161	74	10057	5.0648	0.604784	0.371338	7.31881
GOTERM_MF_DIRECT	GO:0004842~ubiquitin-protein transferase activity	13	4.46735	0.00649221	DTX3L, UBA7, HERC5, UBE2L6, RNF213, TRIM21, TRIM56, TRIM5, DDB2, RBCK1, RNF19B, TNFAIP3, TNFAIP1	269	329	16881	2.47967	0.936814	0.222025	8.75474
INTERPRO	IPR000315:Zinc finger, B-box	6	2.06186	0.00754682	TRIM5, TRIM38, TRIM56, TRIM14, PML, TRIM21	277	82	18559	4.90244	0.987169	0.326986	10.5269
UP_KEYWORDS	Ligase	12	4.12371	0.00866374	TRIM5, WARS, TRIM38, TRIM56, TRIM8, DTX3L, HERC5, UBA7, RBCK1, TNFAIP3, RNF213, TRIM21	283	347	20581	2.51496	0.919816	0.0960103	10.9237
GOTERM_MF_DIRECT	GO:0016874~ligase activity	11	3.78007	0.0112218	TRIM5, TRIM38, TRIM56, TRIM8, DTX3L, HERC5, RBCK1, RNF19B, TNFAIP3, RNF213, TRIM21	269	270	16881	2.55667	0.991645	0.289496	14.6783
INTERPRO	IPR017907:Zinc finger, RING-type, conserved site	8	2.74914	0.0133983	TRIM5, TRIM38, TRIM56, TRIM8, DTX3L, PML, RBCK1, TRIM21	277	169	18559	3.1716	0.999572	0.403738	17.968
SMART	SM00184:RING	10	3.43643	0.0159211	TRIM5, TRIM38, TRIM56, TRIM8, DTX3L, PML, RBCK1, RNF19B, RNF213, TRIM21	161	244	10057	2.56008	0.902425	0.32149	17.3479
UP_SEQ_FEATURE	zinc finger region:RING-type	9	3.09278	0.0160726	TRIM5, TRIM38, TRIM56, TRIM8, DTX3L, PML, RBCK1, RNF213, TRIM21	282	230	20063	2.78395	1	0.652793	22.3586
INTERPRO	IPR001841:Zinc finger, RING-type	10	3.43643	0.0328259	TRIM5, TRIM38, TRIM56, TRIM8, DTX3L, PML, RBCK1, RNF19B, RNF213, TRIM21	277	295	18559	2.27119	1	0.565874	38.7421
INTERPRO	IPR013083:Zinc finger, RING/FYVE/PHD-type	13	4.46735	0.0391051	TRIM38, TRIM5, TRIM56, SP100, TRIM8, DTX3L, PML, RBCK1, SP110, RNF19B, RNF213, TRIM21, CHD3	277	453	18559	1.92274	1	0.615458	44.3293
GOTERM_BP_DIRECT	GO:0016567~protein ubiquitination	9	3.09278	0.21612	NUB1, TRIM8, SOCS3, UBA7, UBE2L6, TNFAIP3, RNF213, TNFAIP1, TRIM21	268	359	16792	1.57078	1	0.933713	98.3131
Annotation Cluster 14	Enrichment Score: 1.8225979451353855
Category	Term	Count	%	PValue	Genes	List Total	Pop Hits	Pop Total	Fold Enrichment	Bonferroni	Benjamini	FDR
GOTERM_CC_DIRECT	GO:0000790~nuclear chromatin	10	3.43643	0.0026421	H1F0, CEBPB, RELA, IRF1, STAT1, MXD1, KLF4, JUNB, CITED2, ETV3	275	193	18224	3.43363	0.519453	0.0875334	3.43201
GOTERM_BP_DIRECT	GO:0006366~transcription from RNA polymerase II promoter	18	6.18557	0.00356843	NMI, CEBPB, CEBPD, RELA, NFKB1, NFKB2, MSC, JUNB, IRF9, ATF5, PLSCR1, PIR, CSRNP1, IRF7, IRF1, NFE2L3, KLF4, ETV4	268	513	16792	2.19848	0.996902	0.125713	5.81713
GOTERM_MF_DIRECT	GO:0000978~RNA polymerase II core promoter proximal region sequence-specific DNA binding	12	4.12371	0.0266579	BATF2, CEBPB, CEBPD, RELA, IRF1, IFI16, NFKB2, STAT1, MXD1, NFE2L3, JUNB, ETV4	269	355	16881	2.12128	0.999989	0.490284	31.6184
GOTERM_MF_DIRECT	GO:0001077~transcriptional activator activity, RNA polymerase II core promoter proximal region sequence-specific binding	9	3.09278	0.0350891	PLSCR1, CEBPB, CEBPD, RELA, IRF1, NFKB2, KLF4, JUNB, ETV4	269	236	16881	2.39319	1	0.549371	39.4948
GOTERM_MF_DIRECT	GO:0003700~transcription factor activity, sequence-specific DNA binding	22	7.56014	0.0874149	CEBPB, BATF2, ZNFX1, CEBPD, RELA, RELB, NFKB1, NFKB2, MXD1, STAT1, MSC, CITED2, STAT2, IRF9, ATF5, ZFP36L2, CSRNP1, IRF7, IRF1, NFE2L3, KLF4, ETV4	269	961	16881	1.43663	1	0.713818	72.3819
Annotation Cluster 15	Enrichment Score: 1.8152971773890016
Category	Term	Count	%	PValue	Genes	List Total	Pop Hits	Pop Total	Fold Enrichment	Bonferroni	Benjamini	FDR
UP_KEYWORDS	Nucleotide-binding	42	14.433	0.000761696	IFIH1, UBE2Z, NT5C3A, NUAK2, HELZ2, UBA7, OAS3, RRAD, PRKDC, OAS1, OAS2, PMVK, CMPK2, WARS, NLRC5, MOV10, DDX60, DDX60L, RHOB, RAB24, MLKL, MX1, EHD1, EHD2, SAR1A, MX2, DHX58, CHD3, EHD4, RHEBL1, PRKCA, IRAK2, MAP2K3, SPHK1, UBE2L6, EPHA2, DDX58, PRKD2, RND1, EIF2AK2, GBP3, GBP1	283	1788	20581	1.70829	0.198264	0.0137161	1.00787
UP_KEYWORDS	ATP-binding	31	10.6529	0.0090985	IFIH1, UBE2Z, NUAK2, HELZ2, UBA7, OAS3, PRKDC, OAS1, OAS2, PMVK, CMPK2, WARS, NLRC5, MOV10, DDX60, DDX60L, MLKL, EHD1, EHD2, DHX58, EHD4, CHD3, PRKCA, IRAK2, MAP2K3, SPHK1, UBE2L6, EPHA2, DDX58, PRKD2, EIF2AK2	283	1391	20581	1.62074	0.929394	0.093507	11.4416
GOTERM_MF_DIRECT	GO:0005524~ATP binding	32	10.9966	0.0751624	IFIH1, UBE2Z, NUAK2, HELZ2, UBA7, OAS3, PRKDC, OAS1, OAS2, PMVK, CMPK2, WARS, NLRC5, MOV10, DDX60, DDX60L, MLKL, EHD1, EHD2, DHX58, EHD4, CHD3, PRKCA, IRAK2, MAP2K3, SPHK1, UBE2L6, EPHA2, DDX58, PRKD2, OASL, EIF2AK2	269	1495	16881	1.34324	1	0.720356	66.6829
UP_SEQ_FEATURE	nucleotide phosphate-binding region:ATP	20	6.87285	0.10521	PRKCA, NUAK2, HELZ2, MAP2K3, UBA7, PMVK, EPHA2, CMPK2, DDX58, NLRC5, PRKD2, MOV10, DDX60, DDX60L, EIF2AK2, EHD1, EHD2, DHX58, CHD3, EHD4	282	994	20063	1.4315	1	0.953994	82.3823
Annotation Cluster 16	Enrichment Score: 1.750874446704639
Category	Term	Count	%	PValue	Genes	List Total	Pop Hits	Pop Total	Fold Enrichment	Bonferroni	Benjamini	FDR
KEGG_PATHWAY	hsa04668:TNF signaling pathway	15	5.15464	2.19887e-08	TRAF1, CFLAR, CEBPB, SOCS3, RELA, CSF1, MAP2K3, NFKBIA, NFKB1, CCL5, JUNB, CXCL10, TNFRSF1B, MLKL, TNFAIP3	141	106	6910	6.93497	4.2658e-06	1.06645e-06	2.74231e-05
KEGG_PATHWAY	hsa04064:NF-kappa B signaling pathway	12	4.12371	1.19701e-06	DDX58, TRAF1, CFLAR, MYD88, RELA, RELB, BCL2A1, NFKBIA, NFKB1, NFKB2, TNFAIP3, PLAU	141	87	6910	6.7596	0.000232193	3.87026e-05	0.00149283
GOTERM_CC_DIRECT	GO:0033256~I-kappaB/NF-kappaB complex	4	1.37457	3.28763e-05	RELA, RELB, NFKBIA, NFKB1	275	5	18224	53.0153	0.00906554	0.00227413	0.0433892
KEGG_PATHWAY	hsa04623:Cytosolic DNA-sensing pathway	9	3.09278	3.95081e-05	DDX58, RELA, IRF7, TREX1, NFKBIA, NFKB1, CCL5, CXCL10, ADAR	141	64	6910	6.89162	0.00763543	0.00109436	0.0492611
KEGG_PATHWAY	hsa04622:RIG-I-like receptor signaling pathway	9	3.09278	7.6077e-05	DDX58, IFIH1, ISG15, RELA, IRF7, NFKBIA, NFKB1, DHX58, CXCL10	141	70	6910	6.30091	0.0146511	0.00184324	0.0948375
BIOCARTA	h_tnfr2Pathway:TNFR2 Signaling Pathway	6	2.06186	0.000105451	TRAF1, TNFRSF1B, RELA, NFKBIA, NFKB1, TNFAIP3	48	18	1625	11.2847	0.0112204	0.0112204	0.118469
KEGG_PATHWAY	hsa04620:Toll-like receptor signaling pathway	10	3.43643	0.000275915	MYD88, RELA, IRF7, MAP2K3, NFKBIA, NFKB1, CCL5, CXCL11, STAT1, CXCL10	141	106	6910	4.62331	0.0521271	0.00593066	0.343561
BIOCARTA	h_nfkbPathway:NF-kB Signaling Pathway	6	2.06186	0.000371373	TNFRSF1B, MYD88, RELA, NFKBIA, NFKB1, TNFAIP3	48	23	1625	8.83152	0.0389649	0.019676	0.416653
INTERPRO	IPR008967:p53-like transcription factor, DNA-binding	6	2.06186	0.000474085	RELA, RELB, NFKB1, NFKB2, STAT1, STAT2	277	44	18559	9.13636	0.238651	0.038203	0.693855
GOTERM_BP_DIRECT	GO:0032495~response to muramyl dipeptide	4	1.37457	0.000596739	RELA, NFKBIA, JAG1, TNFAIP3	268	11	16792	22.7843	0.618871	0.0364209	0.995743
KEGG_PATHWAY	hsa05161:Hepatitis B	11	3.78007	0.000679163	DDX58, PRKCA, IFIH1, MYD88, RELA, IRF7, DDB2, NFKBIA, NFKB1, STAT1, STAT2	141	145	6910	3.71778	0.123486	0.0119105	0.843722
BIOCARTA	h_pkcPathway:Activation of PKC through G protein coupled receptor	4	1.37457	0.000732351	PRKCA, RELA, NFKBIA, NFKB1	48	7	1625	19.3452	0.0753965	0.0257917	0.820127
BIOCARTA	h_il1rPathway:Signal transduction through IL1R	6	2.06186	0.00210701	IRAK2, MYD88, RELA, MAP2K3, NFKBIA, NFKB1	48	33	1625	6.1553	0.202033	0.0548598	2.34302
BIOCARTA	h_rnaPathway:Double Stranded RNA Induced Gene Expression	4	1.37457	0.00236143	RELA, NFKBIA, NFKB1, EIF2AK2	48	10	1625	13.5417	0.22351	0.0493358	2.62253
BIOCARTA	h_tollPathway:Toll-Like Receptor Pathway	6	2.06186	0.0039973	MYD88, RELA, MAP2K3, NFKBIA, NFKB1, EIF2AK2	48	38	1625	5.34539	0.348559	0.0689367	4.40236
BIOCARTA	h_nthiPathway:NFkB activation by Nontypeable Hemophilus influenzae	5	1.71821	0.00427108	MYD88, RELA, MAP2K3, NFKBIA, NFKB1	48	24	1625	7.05295	0.367443	0.063332	4.69733
KEGG_PATHWAY	hsa05134:Legionellosis	6	2.06186	0.00453099	MYD88, RELA, NFKBIA, NFKB1, NFKB2, SAR1A	141	54	6910	5.44523	0.585636	0.0707872	5.50624
KEGG_PATHWAY	hsa05169:Epstein-Barr virus infection	11	3.78007	0.00506108	DDX58, TRAF1, NFKBIE, RELA, MAP2K3, RELB, NFKBIA, NFKB1, NFKB2, EIF2AK2, TNFAIP3	141	190	6910	2.83725	0.626315	0.072923	6.13186
BIOCARTA	h_ranklPathway:Bone Remodelling	4	1.37457	0.00660196	IRF9, RELA, NFKB1, EIF2AK2	48	14	1625	9.67262	0.507742	0.0847829	7.17517
GOTERM_BP_DIRECT	GO:0002223~stimulatory C-type lectin receptor signaling pathway	7	2.4055	0.00662737	PSMB10, PSME1, PSME2, RELA, RELB, NFKBIA, NFKB1	268	105	16792	4.17711	0.999978	0.200576	10.5489
BIOCARTA	h_hivnefPathway:HIV-I Nef: negative effector of Fas and TNF	7	2.4055	0.0070319	TRAF1, CFLAR, TNFRSF1B, RELA, NFKBIA, PRKDC, NFKB1	48	61	1625	3.8849	0.530023	0.0804738	7.62576
BIOCARTA	h_cd40Pathway:CD40L Signaling Pathway	4	1.37457	0.00808629	RELA, NFKBIA, NFKB1, TNFAIP3	48	15	1625	9.02778	0.580524	0.0832083	8.72235
BIOCARTA	h_relaPathway:Acetylation and Deacetylation of RelA in The Nucleus	4	1.37457	0.00975217	TNFRSF1B, RELA, NFKBIA, NFKB1	48	16	1625	8.46354	0.649573	0.0909249	10.4308
BIOCARTA	h_keratinocytePathway:Keratinocyte Differentiation	6	2.06186	0.0109773	PRKCA, TNFRSF1B, RELA, MAP2K3, NFKBIA, NFKB1	48	48	1625	4.23177	0.693048	0.0937336	11.6685
BIOCARTA	h_cdmacPathway:Cadmium induces DNA synthesis and proliferation in macrophages	4	1.37457	0.011604	PRKCA, RELA, NFKBIA, NFKB1	48	17	1625	7.96569	0.713176	0.0915978	12.2956
KEGG_PATHWAY	hsa04920:Adipocytokine signaling pathway	6	2.06186	0.0134134	TNFRSF1B, SOCS3, NFKBIE, RELA, NFKBIA, NFKB1	141	70	6910	4.20061	0.927183	0.160252	15.4998
BIOCARTA	h_deathPathway:Induction of apoptosis through DR3 and DR4/5 Death Receptors	5	1.71821	0.0135897	CFLAR, TNFSF10, RELA, NFKBIA, NFKB1	48	33	1625	5.12942	0.768707	0.099294	14.256
GOTERM_BP_DIRECT	GO:0031663~lipopolysaccharide-mediated signaling pathway	4	1.37457	0.0140311	IRAK2, MYD88, NFKBIA, CCL5	268	32	16792	7.83209	1	0.304037	21.0929
KEGG_PATHWAY	hsa05140:Leishmaniasis	6	2.06186	0.0142007	MYD88, MARCKSL1, RELA, NFKBIA, NFKB1, STAT1	141	71	6910	4.14144	0.937631	0.159214	16.337
BIOCARTA	h_tidPathway:Chaperones modulate interferon Signaling Pathway	4	1.37457	0.0158788	TNFRSF1B, RELA, NFKBIA, NFKB1	48	19	1625	7.12719	0.819616	0.107901	16.4663
KEGG_PATHWAY	hsa05142:Chagas disease (American trypanosomiasis)	7	2.4055	0.018632	CFLAR, MYD88, RELA, SERPINE1, NFKBIA, NFKB1, CCL5	141	104	6910	3.29855	0.973975	0.183481	20.9081
KEGG_PATHWAY	hsa05203:Viral carcinogenesis	10	3.43643	0.0230376	TRAF1, IRF9, SP100, RELA, IRF7, NFKBIA, NFKB1, NFKB2, PMAIP1, EIF2AK2	141	205	6910	2.39059	0.989128	0.21178	25.224
BBID	90.IB_and-cat-Arm_processing_of_Ci	3	1.03093	0.0244691	RELA, NFKBIA, NFKB1	18	6	388	10.7778	0.53605	0.53605	19.1703
KEGG_PATHWAY	hsa04621:NOD-like receptor signaling pathway	5	1.71821	0.0248057	RELA, NFKBIA, NFKB1, CCL5, TNFAIP3	141	55	6910	4.45519	0.99235	0.216238	26.8943
GOTERM_BP_DIRECT	GO:0035994~response to muscle stretch	3	1.03093	0.0260991	RELA, NFKBIA, NFKB1	268	16	16792	11.7481	1	0.443133	35.8126
KEGG_PATHWAY	hsa05152:Tuberculosis	9	3.09278	0.0269635	IRAK2, CEBPB, MYD88, RELA, MRC2, SPHK1, NFKB1, STAT1, CD74	141	177	6910	2.49189	0.995022	0.223152	28.8863
KEGG_PATHWAY	hsa05222:Small cell lung cancer	6	2.06186	0.028628	TRAF1, RELA, NFKBIA, ITGA2, NFKB1, LAMC2	141	85	6910	3.45932	0.996429	0.225959	30.3886
KEGG_PATHWAY	hsa05145:Toxoplasmosis	7	2.4055	0.0322322	MYD88, RELA, MAP2K3, NFKBIA, NFKB1, LAMC2, STAT1	141	118	6910	2.9072	0.998264	0.241452	33.5422
BIOCARTA	h_stressPathway:TNF/Stress Related Signaling	4	1.37457	0.0333917	RELA, MAP2K3, NFKBIA, NFKB1	48	25	1625	5.41667	0.973588	0.192458	31.7336
KEGG_PATHWAY	hsa04210:Apoptosis	5	1.71821	0.0364414	CFLAR, TNFSF10, RELA, NFKBIA, NFKB1	141	62	6910	3.95218	0.999255	0.259233	37.0585
BIOCARTA	H_gsk3Pathway:Inactivation of Gsk3 by AKT causes accumulation of b-catenin in Alveolar Macrophages	4	1.37457	0.0407932	MYD88, RELA, NFKB1, EIF2AK2	48	27	1625	5.01543	0.988396	0.21931	37.3844
BBID	17.Activators-CAM	3	1.03093	0.0543112	NFKBIA, NFKB1, STAT1	18	9	388	7.18519	0.822909	0.579178	38.1048
KEGG_PATHWAY	hsa04917:Prolactin signaling pathway	5	1.71821	0.0553308	SOCS3, RELA, IRF1, NFKB1, STAT1	141	71	6910	3.4512	0.999984	0.335675	50.8297
BIOCARTA	h_eponfkbPathway:Erythropoietin mediated neuroprotection through NF-kB	3	1.03093	0.059741	RELA, NFKBIA, NFKB1	48	14	1625	7.25446	0.998628	0.293127	49.9636
KEGG_PATHWAY	hsa05133:Pertussis	5	1.71821	0.0651383	MYD88, ITGA5, RELA, IRF1, NFKB1	141	75	6910	3.26714	0.999998	0.372923	56.8304
KEGG_PATHWAY	hsa04062:Chemokine signaling pathway	8	2.74914	0.0830678	RELA, NFKBIA, NFKB1, CCL5, CXCL11, STAT1, STAT2, CXCL10	141	186	6910	2.10783	1	0.418829	66.0929
BIOCARTA	h_hcmvPathway:Human Cytomegalovirus and Map Kinase Pathways	3	1.03093	0.0845457	RELA, MAP2K3, NFKB1	48	17	1625	5.97426	0.999921	0.376615	62.9513
BIOCARTA	h_fmlpPathway:fMLP induced chemokine gene expression in HMC-1 cells	4	1.37457	0.0887671	RELA, MAP2K3, NFKBIA, NFKB1	48	37	1625	3.65991	0.999952	0.377267	64.827
BIOCARTA	h_41BBPathway:The 4-1BB-dependent immune response	3	1.03093	0.0934083	RELA, NFKBIA, NFKB1	48	18	1625	5.64236	0.999972	0.379322	66.789
KEGG_PATHWAY	hsa04722:Neurotrophin signaling pathway	6	2.06186	0.0959895	MAGED1, IRAK2, NFKBIE, RELA, NFKBIA, NFKB1	141	120	6910	2.45035	1	0.447474	71.5933
GOTERM_BP_DIRECT	GO:0071347~cellular response to interleukin-1	4	1.37457	0.103642	CEBPB, RELA, NFKB1, CCL5	268	71	16792	3.52996	1	0.782219	84.0283
BIOCARTA	h_atmPathway:ATM Signaling Pathway	3	1.03093	0.121462	RELA, NFKBIA, NFKB1	48	21	1625	4.83631	0.999999	0.438608	76.6743
BIOCARTA	h_aktPathway:AKT Signaling Pathway	3	1.03093	0.131233	RELA, NFKBIA, NFKB1	48	22	1625	4.61648	1	0.452346	79.4299
BIOCARTA	h_tcrPathway:T Cell Receptor Signaling Pathway	4	1.37457	0.131782	PRKCA, RELA, NFKBIA, NFKB1	48	44	1625	3.07765	1	0.44097	79.5754
KEGG_PATHWAY	hsa05131:Shigellosis	4	1.37457	0.13967	ITGA5, RELA, NFKBIA, NFKB1	141	64	6910	3.06294	1	0.545605	84.6827
KEGG_PATHWAY	hsa05120:Epithelial cell signaling in Helicobacter pylori infection	4	1.37457	0.153967	RELA, NFKBIA, NFKB1, CCL5	141	67	6910	2.9258	1	0.564691	87.5716
GOTERM_BP_DIRECT	GO:0038095~Fc-epsilon receptor signaling pathway	6	2.06186	0.154561	PSMB10, PSME1, PSME2, RELA, NFKBIA, NFKB1	268	178	16792	2.11202	1	0.875956	94.0086
KEGG_PATHWAY	hsa04662:B cell receptor signaling pathway	4	1.37457	0.163746	NFKBIE, RELA, NFKBIA, NFKB1	141	69	6910	2.84099	1	0.579911	89.249
BIOCARTA	h_vipPathway:Neuropeptides VIP and PACAP inhibit the apoptosis of activated T cells	3	1.03093	0.171922	RELA, NFKBIA, NFKB1	48	26	1625	3.90625	1	0.513688	88.0031
KEGG_PATHWAY	hsa05200:Pathways in cancer	12	4.12371	0.17232	PRKCA, TRAF1, RASSF5, RELA, PML, NFKBIA, ITGA2, NFKB1, LAMC2, NFKB2, STAT1, FGF2	141	393	6910	1.4964	1	0.582551	90.5457
KEGG_PATHWAY	hsa04931:Insulin resistance	5	1.71821	0.175379	SOCS3, RELA, GFPT2, NFKBIA, NFKB1	141	108	6910	2.26885	1	0.581043	90.9725
BIOCARTA	h_raccycdPathway:Influence of Ras and Rho proteins on G1 to S Transition	3	1.03093	0.182412	RELA, NFKBIA, NFKB1	48	27	1625	3.76157	1	0.524357	89.6048
BIOCARTA	h_PparaPathway:Mechanism of Gene Regulation by Peroxisome Proliferators via PPARa(alpha)	4	1.37457	0.188087	PRKCA, RELA, NFKBIA, CITED2	48	52	1625	2.60417	1	0.52439	90.3875
GOTERM_MF_DIRECT	GO:0032403~protein complex binding	6	2.06186	0.230016	CFLAR, RELA, NFKBIA, ITGA2, NAPA, MLKL	269	206	16881	1.82781	1	0.886175	97.4694
BIOCARTA	h_mapkPathway:MAPKinase Signaling Pathway	5	1.71821	0.241207	RELA, MAP2K3, NFKBIA, NFKB1, STAT1	48	87	1625	1.94564	1	0.614315	95.5072
KEGG_PATHWAY	hsa04660:T cell receptor signaling pathway	4	1.37457	0.347176	NFKBIE, RELA, NFKBIA, NFKB1	141	103	6910	1.90319	1	0.802531	99.5099
KEGG_PATHWAY	hsa05321:Inflammatory bowel disease (IBD)	3	1.03093	0.373529	RELA, NFKB1, STAT1	141	64	6910	2.29721	1	0.819457	99.7069
KEGG_PATHWAY	hsa05212:Pancreatic cancer	3	1.03093	0.380804	RELA, NFKB1, STAT1	141	65	6910	2.26187	1	0.8213	99.7466
KEGG_PATHWAY	hsa05220:Chronic myeloid leukemia	3	1.03093	0.430655	RELA, NFKBIA, NFKB1	141	72	6910	2.04196	1	0.843093	99.911
GOTERM_MF_DIRECT	GO:0031625~ubiquitin protein ligase binding	6	2.06186	0.466971	TRAF1, TNFRSF1B, UBE2Z, RELA, PML, NFKBIA	269	287	16881	1.31194	1	0.984522	99.9857
KEGG_PATHWAY	hsa05132:Salmonella infection	3	1.03093	0.504473	MYD88, RELA, NFKB1	141	83	6910	1.77134	1	0.88492	99.9843
KEGG_PATHWAY	hsa05215:Prostate cancer	3	1.03093	0.535947	RELA, NFKBIA, NFKB1	141	88	6910	1.6707	1	0.895309	99.9931
KEGG_PATHWAY	hsa04024:cAMP signaling pathway	5	1.71821	0.573646	FXYD2, RELA, NFKBIA, NFKB1, HCAR2	141	198	6910	1.23755	1	0.912147	99.9976
KEGG_PATHWAY	hsa04932:Non-alcoholic fatty liver disease (NAFLD)	4	1.37457	0.5949	SOCS3, RELA, NDUFV1, NFKB1	141	151	6910	1.2982	1	0.921182	99.9987
KEGG_PATHWAY	hsa05166:HTLV-I infection	6	2.06186	0.597437	ZFP36, RELA, RELB, NFKBIA, NFKB1, NFKB2	141	256	6910	1.1486	1	0.91968	99.9988
Annotation Cluster 17	Enrichment Score: 1.6541821886523564
Category	Term	Count	%	PValue	Genes	List Total	Pop Hits	Pop Total	Fold Enrichment	Bonferroni	Benjamini	FDR
GOTERM_BP_DIRECT	GO:0046718~viral entry into host cell	6	2.06186	0.00893454	CD55, LAMP3, ITGA5, CLDN1, ITGA2, SCARB2	268	80	16792	4.69925	0.999999	0.239397	13.9689
UP_KEYWORDS	Host cell receptor for virus entry	5	1.71821	0.0115217	CD55, ITGA5, CLDN1, ITGA2, SCARB2	283	64	20581	5.68159	0.965289	0.113101	14.2777
GOTERM_MF_DIRECT	GO:0001618~virus receptor activity	5	1.71821	0.0251623	CD55, ITGA5, CLDN1, ITGA2, SCARB2	269	70	16881	4.48247	0.99998	0.491013	30.1255
KEGG_PATHWAY	hsa04640:Hematopoietic cell lineage	5	1.71821	0.0933111	CD55, ITGA5, CSF1, ITGA2, IL11	141	85	6910	2.88277	1	0.447807	70.5256
Annotation Cluster 18	Enrichment Score: 1.6270034674688956
Category	Term	Count	%	PValue	Genes	List Total	Pop Hits	Pop Total	Fold Enrichment	Bonferroni	Benjamini	FDR
UP_KEYWORDS	Angiogenesis	9	3.09278	0.000350166	PRKCA, ANGPTL6, WARS, PRKD2, RHOB, FGF2, RNF213, EPHA2, ANGPTL4	283	126	20581	5.1946	0.0965785	0.0067482	0.464508
GOTERM_BP_DIRECT	GO:0001525~angiogenesis	10	3.43643	0.00954994	PRKCA, ANGPTL6, WARS, PRKD2, ITGA5, SERPINE1, RHOB, JAG1, RNF213, ANGPTL4	268	223	16792	2.80972	1	0.245683	14.8601
GOTERM_BP_DIRECT	GO:0045766~positive regulation of angiogenesis	7	2.4055	0.0101709	PRKCA, PRKD2, SERPINE1, SPHK1, RHOB, FGF2, ANGPTL4	268	115	16792	3.81389	1	0.247861	15.7507
GOTERM_BP_DIRECT	GO:0043536~positive regulation of blood vessel endothelial cell migration	3	1.03093	0.036052	PRKCA, PRKD2, FGF2	268	19	16792	9.89317	1	0.519316	45.9672
GOTERM_BP_DIRECT	GO:0010595~positive regulation of endothelial cell migration	4	1.37457	0.036541	PRKCA, PRKD2, RHOB, FGF2	268	46	16792	5.44841	1	0.515566	46.4249
GOTERM_BP_DIRECT	GO:0001938~positive regulation of endothelial cell proliferation	3	1.03093	0.30026	PRKCA, PRKD2, FGF2	268	69	16792	2.72421	1	0.970348	99.7486
GOTERM_BP_DIRECT	GO:0070374~positive regulation of ERK1 and ERK2 cascade	5	1.71821	0.303481	PRKCA, PRKD2, CCL5, FGF2, CD74	268	175	16792	1.79019	1	0.971047	99.7673
Annotation Cluster 19	Enrichment Score: 1.5777953974242611
Category	Term	Count	%	PValue	Genes	List Total	Pop Hits	Pop Total	Fold Enrichment	Bonferroni	Benjamini	FDR
UP_KEYWORDS	Cell adhesion	15	5.15464	0.00662104	PRKCA, PODXL, ITGB4, ITGA2, NINJ1, PCDH9, EPHA2, PRKD2, LGALS3BP, ITGA5, CD99L2, RHOB, CNTN1, LAMC2, ZYX	283	479	20581	2.27738	0.854341	0.0803483	8.4525
GOTERM_BP_DIRECT	GO:0007155~cell adhesion	16	5.49828	0.00687602	PRKCA, B4GALT1, HAPLN3, PODXL, ITGB4, ITGA2, NINJ1, PRKD2, LGALS3BP, ITGA5, CD99L2, RHOB, CNTN1, LAMC2, ZYX, THEMIS2	268	459	16792	2.18411	0.999986	0.203519	10.9235
KEGG_PATHWAY	hsa04510:Focal adhesion	6	2.06186	0.405836	PRKCA, ITGA5, ITGB4, ITGA2, LAMC2, ZYX	141	206	6910	1.42739	1	0.83528	99.8485
Annotation Cluster 20	Enrichment Score: 1.5631631384288491
Category	Term	Count	%	PValue	Genes	List Total	Pop Hits	Pop Total	Fold Enrichment	Bonferroni	Benjamini	FDR
UP_KEYWORDS	Metal-binding	68	23.3677	0.00569977	NUAK2, PDLIM7, ZC3HAV1, NT5C3A, ZNFX1, HELZ2, RNF213, ISG20, EFHD2, TRIM5, TRIM8, PLOD2, RBCK1, ZYX, ZFP36, PRKCA, SP100, DTX3L, FA2H, OPTN, LAP3, PRKD2, TRIM38, PARP12, CA8, TNFAIP3, EXT1, ERMP1, IFIH1, OAS3, TRIM14, PML, OAS1, OAS2, SP110, ZFP36L2, PIR, IDH2, XAF1, EHD1, EHD2, SCO2, DHX58, B4GALT5, CHD3, RHEBL1, EHD4, B4GALT1, KLF6, S100A11, ANXA1, ITGA2, TREX1, SAMHD1, CSRP1, TRIM21, PPA1, DDX…	283	3640	20581	1.35859	0.809416	0.0725795	7.31736
GOTERM_MF_DIRECT	GO:0008270~zinc ion binding	31	10.6529	0.00637486	TRAF1, IFIH1, PDLIM7, ZNFX1, TRIM14, PML, OAS1, OAS2, SP110, RNF213, TRIM5, TRIM8, RBCK1, ZYX, XAF1, DHX58, CHD3, PRKCA, SP100, DTX3L, SAMHD1, CSRP1, TRIM21, DDX58, TRIM38, TRIM56, CA8, MT2A, RNF19B, TNFAIP3, KLF4	269	1169	16881	1.66415	0.933569	0.237505	8.60301
UP_KEYWORDS	Zinc	42	14.433	0.061696	ERMP1, IFIH1, PDLIM7, ZC3HAV1, HELZ2, ZNFX1, TRIM14, PML, SP110, RNF213, TRIM5, ZFP36L2, TRIM8, RBCK1, ZYX, XAF1, DHX58, CHD3, PRKCA, ZFP36, KLF6, SP100, DTX3L, SAMHD1, CSRP1, OPTN, TRIM21, LAP3, DDX58, TRIM38, TRIM56, PRKD2, RASSF5, TNFSF10, PARP12, CA8, MT2A, TRAFD1, RNF19B, TNFAIP3, KLF4, ADAR	283	2348	20581	1.30086	1	0.342767	57.1118
UP_KEYWORDS	Zinc-finger	29	9.96564	0.249323	ZC3HAV1, HELZ2, ZNFX1, TRIM14, PML, SP110, RNF213, ZFP36L2, TRIM5, TRIM8, RBCK1, XAF1, CHD3, PRKCA, ZFP36, KLF6, SP100, DTX3L, OPTN, TRIM21, TRIM38, PRKD2, TRIM56, RASSF5, PARP12, RNF19B, TRAFD1, TNFAIP3, KLF4	283	1781	20581	1.18417	1	0.716373	97.7906
Annotation Cluster 21	Enrichment Score: 1.5137650653543488
Category	Term	Count	%	PValue	Genes	List Total	Pop Hits	Pop Total	Fold Enrichment	Bonferroni	Benjamini	FDR
UP_SEQ_FEATURE	zinc finger region:C3H1-type 2	4	1.37457	0.00914509	ZFP36, ZFP36L2, ZC3HAV1, PARP12	282	31	20063	9.18005	0.999774	0.533907	13.3671
UP_SEQ_FEATURE	zinc finger region:C3H1-type 1	4	1.37457	0.00914509	ZFP36, ZFP36L2, ZC3HAV1, PARP12	282	31	20063	9.18005	0.999774	0.533907	13.3671
INTERPRO	IPR000571:Zinc finger, CCCH-type	4	1.37457	0.0575509	ZFP36, ZFP36L2, ZC3HAV1, PARP12	277	59	18559	4.54237	1	0.703948	58.1184
SMART	SM00356:ZnF_C3H1	3	1.03093	0.183026	ZFP36, ZFP36L2, PARP12	161	49	10057	3.82444	1	0.839901	90.9265
Annotation Cluster 22	Enrichment Score: 1.3873420133803047
Category	Term	Count	%	PValue	Genes	List Total	Pop Hits	Pop Total	Fold Enrichment	Bonferroni	Benjamini	FDR
INTERPRO	IPR022812:Dynamin	5	1.71821	9.77767e-05	MX1, EHD1, EHD2, MX2, EHD4	277	17	18559	19.7059	0.054673	0.0111819	0.143471
UP_SEQ_FEATURE	domain:EH	3	1.03093	0.00190095	EHD1, EHD2, EHD4	282	5	20063	42.6872	0.824326	0.195385	2.92812
INTERPRO	IPR000261:EPS15 homology (EH)	3	1.03093	0.0110928	EHD1, EHD2, EHD4	277	11	18559	18.2727	0.998362	0.367543	15.1078
SMART	SM00027:EH	3	1.03093	0.0125902	EHD1, EHD2, EHD4	161	11	10057	17.0361	0.840732	0.307491	13.9649
GOTERM_BP_DIRECT	GO:0032456~endocytic recycling	3	1.03093	0.0552648	EHD1, EHD2, EHD4	268	24	16792	7.83209	1	0.623692	61.4457
UP_SEQ_FEATURE	domain:EF-hand	3	1.03093	0.112365	EHD1, EHD2, EHD4	282	41	20063	5.20576	1	0.955519	84.4585
INTERPRO	IPR011992:EF-hand-like domain	8	2.74914	0.122881	EFHD2, MCL1, S100A11, EHD1, STAT1, EHD2, EHD4, STAT2	277	279	18559	1.92115	1	0.869654	85.4147
GOTERM_CC_DIRECT	GO:0055038~recycling endosome membrane	3	1.03093	0.141519	EHD1, EHD2, EHD4	275	44	18224	4.51835	1	0.803222	86.6581
INTERPRO	IPR002048:EF-hand domain	5	1.71821	0.439097	EFHD2, S100A11, EHD1, EHD2, EHD4	277	228	18559	1.4693	1	0.99643	99.9794
INTERPRO	IPR018247:EF-Hand 1, calcium-binding site	4	1.37457	0.495174	S100A11, EHD1, EHD2, EHD4	277	178	18559	1.50562	1	0.998571	99.9956
KEGG_PATHWAY	hsa04144:Endocytosis	4	1.37457	0.900035	PML, EHD1, EHD2, EHD4	141	258	6910	0.7598	1	0.995697	100
Annotation Cluster 23	Enrichment Score: 1.3862832118034463
Category	Term	Count	%	PValue	Genes	List Total	Pop Hits	Pop Total	Fold Enrichment	Bonferroni	Benjamini	FDR
INTERPRO	IPR013520:Exonuclease, RNase T/DNA polymerase III	3	1.03093	0.0178233	AEN, TREX1, ISG20	277	14	18559	14.3571	0.999968	0.437009	23.2075
SMART	SM00479:EXOIII	3	1.03093	0.0201913	AEN, TREX1, ISG20	161	14	10057	13.3855	0.948062	0.344613	21.5066
UP_KEYWORDS	Exonuclease	4	1.37457	0.0327101	AEN, PNPT1, TREX1, ISG20	283	51	20581	5.70387	0.999935	0.240852	35.7326
GOTERM_MF_DIRECT	GO:0004527~exonuclease activity	3	1.03093	0.0359508	AEN, TREX1, ISG20	269	19	16881	9.90863	1	0.539846	40.2504
INTERPRO	IPR012337:Ribonuclease H-like domain	4	1.37457	0.100965	AEN, TREX1, JUNB, ISG20	277	75	18559	3.57333	1	0.834698	79.0448
UP_KEYWORDS	Nuclease	5	1.71821	0.112612	AEN, PNPT1, TREX1, JUNB, ISG20	283	134	20581	2.7136	1	0.486391	79.5721
Annotation Cluster 24	Enrichment Score: 1.2305016671879725
Category	Term	Count	%	PValue	Genes	List Total	Pop Hits	Pop Total	Fold Enrichment	Bonferroni	Benjamini	FDR
GOTERM_BP_DIRECT	GO:0051091~positive regulation of sequence-specific DNA binding transcription factor activity	8	2.74914	0.00143743	DDX58, TRIM5, TRIM38, PRKD2, SP100, TRIM8, TRIM14, TRIM21	268	105	16792	4.77385	0.902173	0.0660843	2.38274
SMART	SM00336:BBOX	6	2.06186	0.00638178	TRIM5, TRIM38, TRIM56, TRIM14, PML, TRIM21	161	74	10057	5.0648	0.604784	0.371338	7.31881
INTERPRO	IPR000315:Zinc finger, B-box	6	2.06186	0.00754682	TRIM5, TRIM38, TRIM56, TRIM14, PML, TRIM21	277	82	18559	4.90244	0.987169	0.326986	10.5269
UP_SEQ_FEATURE	zinc finger region:B box-type	5	1.71821	0.0152236	TRIM5, TRIM38, TRIM14, RBCK1, TRIM21	282	68	20063	5.23128	0.999999	0.659916	21.3056
INTERPRO	IPR003879:Butyrophylin-like	4	1.37457	0.0920275	TRIM5, TRIM38, TRIM14, TRIM21	277	72	18559	3.72222	1	0.823551	75.7689
UP_SEQ_FEATURE	domain:B30.2/SPRY	4	1.37457	0.155121	TRIM5, TRIM38, TRIM14, TRIM21	282	97	20063	2.93383	1	0.974478	92.8116
INTERPRO	IPR003877:SPla/RYanodine receptor SPRY	4	1.37457	0.164521	TRIM5, TRIM38, TRIM14, TRIM21	277	94	18559	2.85106	1	0.914638	92.8589
INTERPRO	IPR006574:SPRY-associated	3	1.03093	0.170264	TRIM38, TRIM14, TRIM21	277	50	18559	4.02	1	0.917575	93.5467
SMART	SM00449:SPRY	4	1.37457	0.180375	TRIM5, TRIM38, TRIM14, TRIM21	161	92	10057	2.71591	1	0.853801	90.5708
INTERPRO	IPR001870:B30.2/SPRY domain	4	1.37457	0.182871	TRIM5, TRIM38, TRIM14, TRIM21	277	99	18559	2.70707	1	0.928584	94.846
SMART	SM00589:PRY	3	1.03093	0.183026	TRIM38, TRIM14, TRIM21	161	49	10057	3.82444	1	0.839901	90.9265
INTERPRO	IPR013320:Concanavalin A-like lectin/glucanase, subgroup	4	1.37457	0.673609	TRIM5, TRIM38, TRIM14, TRIM21	277	232	18559	1.15517	1	0.999923	100
Annotation Cluster 25	Enrichment Score: 1.2287354308858809
Category	Term	Count	%	PValue	Genes	List Total	Pop Hits	Pop Total	Fold Enrichment	Bonferroni	Benjamini	FDR
INTERPRO	IPR020837:Fibrinogen, conserved site	3	1.03093	0.031903	ANGPTL6, FGL1, ANGPTL4	277	19	18559	10.5789	1	0.57148	37.8782
INTERPRO	IPR014715:Fibrinogen, alpha/beta/gamma chain, C-terminal globular, subdomain 2	3	1.03093	0.0490643	ANGPTL6, FGL1, ANGPTL4	277	24	18559	8.375	1	0.671297	52.2263
SMART	SM00186:FBG	3	1.03093	0.0552413	ANGPTL6, FGL1, ANGPTL4	161	24	10057	7.80823	0.999736	0.561314	49.0646
INTERPRO	IPR014716:Fibrinogen, alpha/beta/gamma chain, C-terminal globular, subdomain 1	3	1.03093	0.0772981	ANGPTL6, FGL1, ANGPTL4	277	31	18559	6.48387	1	0.786034	69.3105
UP_SEQ_FEATURE	domain:Fibrinogen C-terminal	3	1.03093	0.0777145	ANGPTL6, FGL1, ANGPTL4	282	33	20063	6.46776	1	0.9219	71.7351
INTERPRO	IPR002181:Fibrinogen, alpha/beta/gamma chain, C-terminal globular domain	3	1.03093	0.0816688	ANGPTL6, FGL1, ANGPTL4	277	32	18559	6.28125	1	0.794081	71.3772
Annotation Cluster 26	Enrichment Score: 1.1898810934526391
Category	Term	Count	%	PValue	Genes	List Total	Pop Hits	Pop Total	Fold Enrichment	Bonferroni	Benjamini	FDR
BIOCARTA	h_pkcPathway:Activation of PKC through G protein coupled receptor	4	1.37457	0.000732351	PRKCA, RELA, NFKBIA, NFKB1	48	7	1625	19.3452	0.0753965	0.0257917	0.820127
BIOCARTA	h_keratinocytePathway:Keratinocyte Differentiation	6	2.06186	0.0109773	PRKCA, TNFRSF1B, RELA, MAP2K3, NFKBIA, NFKB1	48	48	1625	4.23177	0.693048	0.0937336	11.6685
BIOCARTA	h_cdmacPathway:Cadmium induces DNA synthesis and proliferation in macrophages	4	1.37457	0.011604	PRKCA, RELA, NFKBIA, NFKB1	48	17	1625	7.96569	0.713176	0.0915978	12.2956
BIOCARTA	h_cardiacEGFPathway:Role of EGF Receptor Transactivation by GPCRs in Cardiac Hypertrophy	3	1.03093	0.0934083	PRKCA, RELA, NFKB1	48	18	1625	5.64236	0.999972	0.379322	66.789
BIOCARTA	h_tcrPathway:T Cell Receptor Signaling Pathway	4	1.37457	0.131782	PRKCA, RELA, NFKBIA, NFKB1	48	44	1625	3.07765	1	0.44097	79.5754
BIOCARTA	h_cxcr4Pathway:CXCR4 Signaling Pathway	3	1.03093	0.151291	PRKCA, RELA, NFKB1	48	24	1625	4.23177	1	0.477996	84.18
KEGG_PATHWAY	hsa05146:Amoebiasis	5	1.71821	0.167436	PRKCA, SERPINB9, RELA, NFKB1, LAMC2	141	106	6910	2.31166	1	0.579816	89.826
KEGG_PATHWAY	hsa04014:Ras signaling pathway	7	2.4055	0.308544	PRKCA, RASSF5, CSF1, RELA, NFKB1, FGF2, EPHA2	141	226	6910	1.51792	1	0.774897	98.9962
KEGG_PATHWAY	hsa04066:HIF-1 signaling pathway	4	1.37457	0.319284	PRKCA, RELA, SERPINE1, NFKB1	141	98	6910	2.00029	1	0.775142	99.1743
KEGG_PATHWAY	hsa04071:Sphingolipid signaling pathway	4	1.37457	0.440526	PRKCA, RELA, SPHK1, NFKB1	141	120	6910	1.63357	1	0.847071	99.9285
Annotation Cluster 27	Enrichment Score: 1.1137483778894566
Category	Term	Count	%	PValue	Genes	List Total	Pop Hits	Pop Total	Fold Enrichment	Bonferroni	Benjamini	FDR
UP_SEQ_FEATURE	DNA-binding region:ETS	3	1.03093	0.0545341	SPDEF, ETV4, ETV3	282	27	20063	7.90504	1	0.892307	58.3492
INTERPRO	IPR000418:Ets domain	3	1.03093	0.0646642	SPDEF, ETV4, ETV3	277	28	18559	7.17857	1	0.734321	62.5277
SMART	SM00413:ETS	3	1.03093	0.0726285	SPDEF, ETV4, ETV3	161	28	10057	6.69277	0.999982	0.597917	59.1446
GOTERM_MF_DIRECT	GO:0000981~RNA polymerase II transcription factor activity, sequence-specific DNA binding	6	2.06186	0.136952	ATF5, RELB, SPDEF, JUNB, ETV4, ETV3	269	171	16881	2.20192	1	0.79012	87.4035
Annotation Cluster 28	Enrichment Score: 1.1034216527433296
Category	Term	Count	%	PValue	Genes	List Total	Pop Hits	Pop Total	Fold Enrichment	Bonferroni	Benjamini	FDR
UP_KEYWORDS	Differentiation	17	5.84192	0.0220253	INA, SBNO2, BATF2, CEBPB, PDLIM7, MCL1, TDRD7, OSGIN1, EPHA2, CITED2, ANGPTL6, HES4, RHOB, SEMA4B, FGF2, ANGPTL4, HIP1	283	667	20581	1.85354	0.998433	0.193693	25.6268
GOTERM_BP_DIRECT	GO:0030154~cell differentiation	14	4.811	0.0340137	INA, PDLIM7, CSF1, OSGIN1, CITED2, ANGPTL6, HES4, SPDEF, RHOB, ANXA13, ETV4, ANGPTL4, HIP1, ETV3	268	462	16792	1.89869	1	0.502935	44.0194
UP_KEYWORDS	Developmental protein	13	4.46735	0.65337	INA, MCL1, PDLIM7, OSGIN1, JAG1, CITED2, ZFP36L2, ANGPTL6, HES4, SEMA4B, RHOB, FGF2, ANGPTL4	283	949	20581	0.996224	1	0.957894	99.9999
Annotation Cluster 29	Enrichment Score: 1.085463856953641
Category	Term	Count	%	PValue	Genes	List Total	Pop Hits	Pop Total	Fold Enrichment	Bonferroni	Benjamini	FDR
GOTERM_MF_DIRECT	GO:0005525~GTP binding	14	4.811	0.00858925	RRAD, IFI44L, RND1, RHOB, RAB24, EHD1, MX1, MX2, SAR1A, EHD2, GBP3, RHEBL1, EHD4, GBP1	269	384	16881	2.28793	0.974205	0.262727	11.4268
UP_SEQ_FEATURE	nucleotide phosphate-binding region:GTP	10	3.43643	0.0313505	RND1, RHOB, RAB24, RRAD, MX1, GBP3, SAR1A, MX2, GBP1, RHEBL1	282	310	20063	2.29501	1	0.801586	39.1945
UP_KEYWORDS	GTP-binding	10	3.43643	0.0481945	RND1, RHOB, RAB24, RRAD, MX1, GBP3, SAR1A, MX2, GBP1, RHEBL1	283	343	20581	2.12024	0.999999	0.288982	48.1413
GOTERM_MF_DIRECT	GO:0003924~GTPase activity	8	2.74914	0.0790231	RND1, RAP1GAP, RHOB, RRAD, MX1, GBP3, MX2, GBP1	269	234	16881	2.14546	1	0.712509	68.5868
UP_KEYWORDS	Prenylation	6	2.06186	0.0818084	RND1, RHOB, RAB24, CNP, GBP1, RHEBL1	283	168	20581	2.5973	1	0.402889	67.8458
INTERPRO	IPR005225:Small GTP-binding protein domain	6	2.06186	0.104209	RND1, RHOB, RAB24, RRAD, SAR1A, RHEBL1	277	167	18559	2.40719	1	0.836006	80.1279
INTERPRO	IPR001806:Small GTPase superfamily	5	1.71821	0.153213	RND1, RHOB, RAB24, RRAD, RHEBL1	277	139	18559	2.41007	1	0.902932	91.3005
UP_SEQ_FEATURE	short sequence motif:Effector region	4	1.37457	0.168658	RND1, RHOB, RAB24, RHEBL1	282	101	20063	2.81764	1	0.978442	94.4143
GOTERM_BP_DIRECT	GO:0007264~small GTPase mediated signal transduction	4	1.37457	0.753132	RND1, RAB24, RRAD, RHEBL1	268	246	16792	1.01881	1	0.99998	100
Annotation Cluster 30	Enrichment Score: 1.0701516220051088
Category	Term	Count	%	PValue	Genes	List Total	Pop Hits	Pop Total	Fold Enrichment	Bonferroni	Benjamini	FDR
GOTERM_BP_DIRECT	GO:0007259~JAK-STAT cascade	5	1.71821	0.00158296	IFNL1, NMI, SOCS3, STAT1, STAT2	268	32	16792	9.79011	0.922703	0.0705345	2.62099
KEGG_PATHWAY	hsa04630:Jak-STAT signaling pathway	7	2.4055	0.073622	IRF9, IFNL1, SOCS3, OSMR, STAT1, IL11, STAT2	141	145	6910	2.36586	1	0.400451	61.4697
UP_SEQ_FEATURE	domain:SH2	4	1.37457	0.151792	GRB10, SOCS3, STAT1, STAT2	282	96	20063	2.96439	1	0.976758	92.3563
UP_KEYWORDS	SH2 domain	4	1.37457	0.184848	GRB10, SOCS3, STAT1, STAT2	283	108	20581	2.6935	1	0.615561	93.3928
INTERPRO	IPR000980:SH2 domain	4	1.37457	0.236723	GRB10, SOCS3, STAT1, STAT2	277	113	18559	2.37168	1	0.957994	98.1059
SMART	SM00252:SH2	3	1.03093	0.490126	GRB10, SOCS3, STAT2	161	103	10057	1.81939	1	0.985687	99.9663
Annotation Cluster 31	Enrichment Score: 1.039860851431594
Category	Term	Count	%	PValue	Genes	List Total	Pop Hits	Pop Total	Fold Enrichment	Bonferroni	Benjamini	FDR
GOTERM_BP_DIRECT	GO:0050852~T cell receptor signaling pathway	9	3.09278	0.00255611	PSMB10, PRKD2, PSME1, PSME2, RELA, RBCK1, NFKBIA, NFKB1, THEMIS2	268	148	16792	3.81021	0.984013	0.098233	4.20007
GOTERM_BP_DIRECT	GO:0038061~NIK/NF-kappaB signaling	6	2.06186	0.00397152	PSMB10, PSME1, PSME2, RELB, NFKB1, NFKB2	268	66	16792	5.69607	0.998389	0.133164	6.45385
GOTERM_BP_DIRECT	GO:0002223~stimulatory C-type lectin receptor signaling pathway	7	2.4055	0.00662737	PSMB10, PSME1, PSME2, RELA, RELB, NFKBIA, NFKB1	268	105	16792	4.17711	0.999978	0.200576	10.5489
GOTERM_BP_DIRECT	GO:0043488~regulation of mRNA stability	6	2.06186	0.0243124	ZFP36, PRKCA, PSMB10, ZFP36L2, PSME1, PSME2	268	103	16792	3.64991	1	0.438105	33.8097
GOTERM_BP_DIRECT	GO:0090263~positive regulation of canonical Wnt signaling pathway	6	2.06186	0.0427591	PSMB10, PSME1, PSME2, NFKB1, GPRC5B, FGF2	268	120	16792	3.13284	1	0.560078	51.936
GOTERM_BP_DIRECT	GO:0002479~antigen processing and presentation of exogenous peptide antigen via MHC class I, TAP-dependent	4	1.37457	0.0787866	PSMB10, PSME1, PSME2, B2M	268	63	16792	3.9782	1	0.713805	74.7362
GOTERM_BP_DIRECT	GO:0043161~proteasome-mediated ubiquitin-dependent protein catabolic process	7	2.4055	0.105683	PSMB10, TRIM38, PSME1, PSME2, PML, RBCK1, TNFAIP1	268	203	16792	2.16058	1	0.786202	84.6271
GOTERM_BP_DIRECT	GO:0033209~tumor necrosis factor-mediated signaling pathway	5	1.71821	0.11906	PSMB10, TNFRSF1B, PSME1, PSME2, STAT1	268	118	16792	2.65495	1	0.813464	88.0595
GOTERM_BP_DIRECT	GO:0000165~MAPK cascade	8	2.74914	0.126432	ZFP36, PSMB10, DUSP5, PSME1, PSME2, MAP2K3, CCL5, FGF2	268	262	16792	1.91318	1	0.830665	89.6285
GOTERM_BP_DIRECT	GO:0038095~Fc-epsilon receptor signaling pathway	6	2.06186	0.154561	PSMB10, PSME1, PSME2, RELA, NFKBIA, NFKB1	268	178	16792	2.11202	1	0.875956	94.0086
UP_KEYWORDS	Proteasome	3	1.03093	0.164158	PSMB10, PSME1, PSME2	283	53	20581	4.11647	1	0.585791	90.7802
GOTERM_BP_DIRECT	GO:0006521~regulation of cellular amino acid metabolic process	3	1.03093	0.194468	PSMB10, PSME1, PSME2	268	51	16792	3.68569	1	0.916128	97.3364
KEGG_PATHWAY	hsa03050:Proteasome	3	1.03093	0.223819	PSMB10, PSME1, PSME2	141	44	6910	3.34139	1	0.664557	95.7569
GOTERM_CC_DIRECT	GO:0000502~proteasome complex	3	1.03093	0.22794	PSMB10, PSME1, PSME2	275	60	18224	3.31345	1	0.885988	96.7118
GOTERM_BP_DIRECT	GO:0051436~negative regulation of ubiquitin-protein ligase activity involved in mitotic cell cycle	3	1.03093	0.312008	PSMB10, PSME1, PSME2	268	71	16792	2.64747	1	0.973187	99.8107
GOTERM_BP_DIRECT	GO:0051437~positive regulation of ubiquitin-protein ligase activity involved in regulation of mitotic cell cycle transition	3	1.03093	0.341176	PSMB10, PSME1, PSME2	268	76	16792	2.47329	1	0.979258	99.9084
GOTERM_BP_DIRECT	GO:0031145~anaphase-promoting complex-dependent catabolic process	3	1.03093	0.358494	PSMB10, PSME1, PSME2	268	79	16792	2.37937	1	0.983027	99.9414
GOTERM_BP_DIRECT	GO:0060071~Wnt signaling pathway, planar cell polarity pathway	3	1.03093	0.431336	PSMB10, PSME1, PSME2	268	92	16792	2.04315	1	0.992778	99.9922
GOTERM_BP_DIRECT	GO:0090090~negative regulation of canonical Wnt signaling pathway	4	1.37457	0.481349	PSMB10, PSME1, PSME2, IGFBP1	268	163	16792	1.53759	1	0.996352	99.9983
Annotation Cluster 32	Enrichment Score: 1.0193493428725973
Category	Term	Count	%	PValue	Genes	List Total	Pop Hits	Pop Total	Fold Enrichment	Bonferroni	Benjamini	FDR
INTERPRO	IPR011990:Tetratricopeptide-like helical	8	2.74914	0.0448994	IFIT3, IFIT2, IFIT1, NUB1, IFIT5, EIF3L, NAPA, TRANK1	277	218	18559	2.45872	1	0.65236	49.0602
UP_SEQ_FEATURE	repeat:TPR 4	5	1.71821	0.052068	IFIT3, IFIT2, IFIT1, IFIT5, TRANK1	282	100	20063	3.55727	1	0.891558	56.6197
UP_SEQ_FEATURE	repeat:TPR 3	6	2.06186	0.0601776	IFIT3, IFIT2, IFIT1, IFIT5, PRKDC, TRANK1	282	150	20063	2.84582	1	0.896592	62.0673
UP_SEQ_FEATURE	repeat:TPR 6	4	1.37457	0.0751065	IFIT3, IFIT2, IFIT1, IFIT5	282	70	20063	4.06545	1	0.928855	70.4606
UP_KEYWORDS	TPR repeat	6	2.06186	0.0807868	IFIT3, IFIT2, IFIT1, IFIT5, PRKDC, TRANK1	283	167	20581	2.61285	1	0.405337	67.3669
UP_SEQ_FEATURE	repeat:TPR 2	6	2.06186	0.0814492	IFIT3, IFIT2, IFIT1, IFIT5, PRKDC, TRANK1	282	164	20063	2.60288	1	0.924859	73.4708
UP_SEQ_FEATURE	repeat:TPR 1	6	2.06186	0.0814492	IFIT3, IFIT2, IFIT1, IFIT5, PRKDC, TRANK1	282	164	20063	2.60288	1	0.924859	73.4708
UP_SEQ_FEATURE	repeat:TPR 5	4	1.37457	0.096422	IFIT3, IFIT2, IFIT1, IFIT5	282	78	20063	3.64848	1	0.944758	79.4767
INTERPRO	IPR013026:Tetratricopeptide repeat-containing domain	5	1.71821	0.134219	IFIT3, IFIT2, IFIT1, IFIT5, TRANK1	277	132	18559	2.53788	1	0.887051	87.9511
INTERPRO	IPR019734:Tetratricopeptide repeat	5	1.71821	0.150439	IFIT3, IFIT2, IFIT1, IFIT5, TRANK1	277	138	18559	2.42754	1	0.904022	90.8726
UP_SEQ_FEATURE	repeat:TPR 8	3	1.03093	0.155025	IFIT3, IFIT1, IFIT5	282	50	20063	4.26872	1	0.976603	92.7987
SMART	SM00028:TPR	5	1.71821	0.155823	IFIT3, IFIT2, IFIT1, IFIT5, TRANK1	161	131	10057	2.38419	1	0.826994	86.6141
UP_SEQ_FEATURE	repeat:TPR 7	3	1.03093	0.210395	IFIT3, IFIT1, IFIT5	282	61	20063	3.49895	1	0.990847	97.5015
Annotation Cluster 33	Enrichment Score: 1.0094701567568884
Category	Term	Count	%	PValue	Genes	List Total	Pop Hits	Pop Total	Fold Enrichment	Bonferroni	Benjamini	FDR
KEGG_PATHWAY	hsa04612:Antigen processing and presentation	6	2.06186	0.018605	PSME1, PSME2, LGMN, IFI30, CD74, B2M	141	76	6910	3.86898	0.973836	0.192907	20.881
GOTERM_CC_DIRECT	GO:0043202~lysosomal lumen	5	1.71821	0.0392805	LGMN, IFI30, SCARB2, SDC4, CD74	275	85	18224	3.89818	0.999985	0.479492	41.0792
UP_KEYWORDS	Lysosome	7	2.4055	0.153821	LAMP3, LGMN, IFI30, SCARB2, TNFAIP3, SLC15A3, CD74	283	263	20581	1.93563	1	0.566177	89.1435
GOTERM_BP_DIRECT	GO:0019886~antigen processing and presentation of exogenous peptide antigen via MHC class II	4	1.37457	0.180428	AP1M2, LGMN, IFI30, CD74	268	92	16792	2.72421	1	0.902704	96.4413
GOTERM_CC_DIRECT	GO:0005764~lysosome	5	1.71821	0.442105	ZC3HAV1, LGMN, IFI30, SCARB2, TNFAIP3	275	226	18224	1.46613	1	0.957982	99.9549
Annotation Cluster 34	Enrichment Score: 0.7892484330083714
Category	Term	Count	%	PValue	Genes	List Total	Pop Hits	Pop Total	Fold Enrichment	Bonferroni	Benjamini	FDR
INTERPRO	IPR013761:Sterile alpha motif/pointed domain	5	1.71821	0.0971775	SAMD9, SPDEF, SAMHD1, SAMD9L, EPHA2	277	117	18559	2.86325	1	0.831576	77.7105
UP_SEQ_FEATURE	domain:SAM	4	1.37457	0.110852	SAMD9, SAMHD1, SAMD9L, EPHA2	282	83	20063	3.42869	1	0.957508	84.0395
INTERPRO	IPR001660:Sterile alpha motif domain	4	1.37457	0.164521	SAMD9, SAMHD1, SAMD9L, EPHA2	277	94	18559	2.85106	1	0.914638	92.8589
SMART	SM00454:SAM	3	1.03093	0.393076	SAMD9, SAMHD1, EPHA2	161	85	10057	2.20468	1	0.968188	99.7336
Annotation Cluster 35	Enrichment Score: 0.7439600345673706
Category	Term	Count	%	PValue	Genes	List Total	Pop Hits	Pop Total	Fold Enrichment	Bonferroni	Benjamini	FDR
UP_KEYWORDS	Cytokine	8	2.74914	0.0160799	NAMPT, IFNL1, TNFSF10, CSF1, CCL5, CXCL11, IL11, CXCL10	283	190	20581	3.06208	0.990914	0.149649	19.3863
GOTERM_BP_DIRECT	GO:0006935~chemotaxis	6	2.06186	0.0453606	CCL5, CXCL11, FGF2, PLAU, CXCL10, PLAUR	268	122	16792	3.08148	1	0.569536	54.0796
KEGG_PATHWAY	hsa04062:Chemokine signaling pathway	8	2.74914	0.0830678	RELA, NFKBIA, NFKB1, CCL5, CXCL11, STAT1, STAT2, CXCL10	141	186	6910	2.10783	1	0.418829	66.0929
SMART	SM00199:SCY	3	1.03093	0.149162	CCL5, CXCL11, CXCL10	161	43	10057	4.35808	1	0.834984	85.3049
INTERPRO	IPR001811:Chemokine interleukin-8-like domain	3	1.03093	0.149321	CCL5, CXCL11, CXCL10	277	46	18559	4.36957	1	0.907851	90.6947
GOTERM_MF_DIRECT	GO:0008009~chemokine activity	3	1.03093	0.18252	CCL5, CXCL11, CXCL10	269	49	16881	3.84212	1	0.856584	94.1268
KEGG_PATHWAY	hsa04060:Cytokine-cytokine receptor interaction	8	2.74914	0.184964	TNFRSF1B, TNFSF10, OSMR, CSF1, CCL5, CXCL11, IL11, CXCL10	141	230	6910	1.70459	1	0.594145	92.1972
GOTERM_BP_DIRECT	GO:0007267~cell-cell signaling	7	2.4055	0.218276	NAMPT, TNFSF10, ZYX, CCL5, CXCL11, IL11, CXCL10	268	254	16792	1.72676	1	0.933271	98.3892
GOTERM_BP_DIRECT	GO:0070098~chemokine-mediated signaling pathway	3	1.03093	0.312008	CCL5, CXCL11, CXCL10	268	71	16792	2.64747	1	0.973187	99.8107
BBID	109.Chemokine_families	3	1.03093	0.334438	CCL5, CXCL11, CXCL10	18	27	388	2.39506	0.999997	0.985108	96.9728
UP_KEYWORDS	Chemotaxis	3	1.03093	0.384509	CCL5, CXCL11, CXCL10	283	97	20581	2.24921	1	0.824061	99.8423
KEGG_PATHWAY	hsa05323:Rheumatoid arthritis	3	1.03093	0.535947	CSF1, CCL5, IL11	141	88	6910	1.6707	1	0.895309	99.9931
GOTERM_BP_DIRECT	GO:0007186~G-protein coupled receptor signaling pathway	7	2.4055	0.996397	PDGFRL, CCL5, CXCL11, GPRC5B, GPRC5A, HCAR2, CXCL10	268	899	16792	0.487872	1	1	100
Annotation Cluster 36	Enrichment Score: 0.743395560336943
Category	Term	Count	%	PValue	Genes	List Total	Pop Hits	Pop Total	Fold Enrichment	Bonferroni	Benjamini	FDR
UP_SEQ_FEATURE	domain:Fibronectin type-III 4	4	1.37457	0.0584263	OSMR, ITGB4, CNTN1, FNDC3A	282	63	20063	4.51717	1	0.899008	60.9481
UP_SEQ_FEATURE	domain:Fibronectin type-III 3	4	1.37457	0.113833	OSMR, ITGB4, CNTN1, FNDC3A	282	84	20063	3.38788	1	0.953497	84.8549
UP_SEQ_FEATURE	domain:Fibronectin type-III 2	5	1.71821	0.117015	OSMR, ITGB4, CNTN1, FNDC3A, EPHA2	282	133	20063	2.67464	1	0.949877	85.6825
UP_SEQ_FEATURE	domain:Fibronectin type-III 1	5	1.71821	0.11937	OSMR, ITGB4, CNTN1, FNDC3A, EPHA2	282	134	20063	2.65468	1	0.949162	86.2674
SMART	SM00060:FN3	5	1.71821	0.21575	OSMR, ITGB4, CNTN1, FNDC3A, EPHA2	161	150	10057	2.08219	1	0.874177	94.4152
INTERPRO	IPR003961:Fibronectin, type III	5	1.71821	0.370455	OSMR, ITGB4, CNTN1, FNDC3A, EPHA2	277	207	18559	1.61836	1	0.990611	99.888
INTERPRO	IPR013783:Immunoglobulin-like fold	12	4.12371	0.84243	HAPLN3, OSMR, RELA, PDGFRL, RELB, ITGB4, CNTN1, NFKB1, NFKB2, FNDC3A, EPHA2, B2M	277	951	18559	0.845426	1	1	100
Annotation Cluster 37	Enrichment Score: 0.7223170826226034
Category	Term	Count	%	PValue	Genes	List Total	Pop Hits	Pop Total	Fold Enrichment	Bonferroni	Benjamini	FDR
UP_SEQ_FEATURE	repeat:ANK 5	6	2.06186	0.049754	NFKBIZ, NFKBIE, NFKBIA, NFKB1, NFKB2, TRANK1	282	142	20063	3.00614	1	0.914139	54.9359
UP_SEQ_FEATURE	repeat:ANK 6	5	1.71821	0.0505178	NFKBIZ, NFKBIE, NFKB1, NFKB2, TRANK1	282	99	20063	3.5932	1	0.895253	55.4983
UP_SEQ_FEATURE	repeat:ANK 4	6	2.06186	0.0912041	NFKBIZ, NFKBIE, NFKBIA, NFKB1, NFKB2, TRANK1	282	170	20063	2.51101	1	0.940375	77.5455
KEGG_PATHWAY	hsa04662:B cell receptor signaling pathway	4	1.37457	0.163746	NFKBIE, RELA, NFKBIA, NFKB1	141	69	6910	2.84099	1	0.579911	89.249
UP_SEQ_FEATURE	repeat:ANK 3	6	2.06186	0.165878	NFKBIZ, NFKBIE, NFKBIA, NFKB1, NFKB2, TRANK1	282	207	20063	2.06219	1	0.978833	94.1154
UP_SEQ_FEATURE	repeat:ANK 7	3	1.03093	0.220686	NFKBIZ, NFKB1, NFKB2	282	63	20063	3.38788	1	0.992163	97.9644
UP_SEQ_FEATURE	repeat:ANK 1	6	2.06186	0.257463	NFKBIZ, NFKBIE, NFKBIA, NFKB1, NFKB2, TRANK1	282	244	20063	1.74948	1	0.996123	99.0433
UP_SEQ_FEATURE	repeat:ANK 2	6	2.06186	0.260163	NFKBIZ, NFKBIE, NFKBIA, NFKB1, NFKB2, TRANK1	282	245	20063	1.74234	1	0.995947	99.0962
UP_KEYWORDS	ANK repeat	6	2.06186	0.295485	NFKBIZ, NFKBIE, NFKBIA, NFKB1, NFKB2, TRANK1	283	264	20581	1.65283	1	0.751271	99.0497
INTERPRO	IPR002110:Ankyrin repeat	6	2.06186	0.329847	NFKBIZ, NFKBIE, NFKBIA, NFKB1, NFKB2, TRANK1	277	255	18559	1.57647	1	0.984769	99.7197
KEGG_PATHWAY	hsa04660:T cell receptor signaling pathway	4	1.37457	0.347176	NFKBIE, RELA, NFKBIA, NFKB1	141	103	6910	1.90319	1	0.802531	99.5099
INTERPRO	IPR020683:Ankyrin repeat-containing domain	6	2.06186	0.359827	NFKBIZ, NFKBIE, NFKBIA, NFKB1, NFKB2, TRANK1	277	265	18559	1.51698	1	0.989741	99.8568
SMART	SM00248:ANK	6	2.06186	0.363416	NFKBIZ, NFKBIE, NFKBIA, NFKB1, NFKB2, TRANK1	161	249	10057	1.5052	1	0.96216	99.5307
Annotation Cluster 38	Enrichment Score: 0.6479480415656345
Category	Term	Count	%	PValue	Genes	List Total	Pop Hits	Pop Total	Fold Enrichment	Bonferroni	Benjamini	FDR
UP_SEQ_FEATURE	domain:LIM zinc-binding 2	3	1.03093	0.155025	PDLIM7, CSRP1, ZYX	282	50	20063	4.26872	1	0.976603	92.7987
UP_SEQ_FEATURE	domain:LIM zinc-binding 1	3	1.03093	0.155025	PDLIM7, CSRP1, ZYX	282	50	20063	4.26872	1	0.976603	92.7987
UP_KEYWORDS	LIM domain	3	1.03093	0.259232	PDLIM7, CSRP1, ZYX	283	72	20581	3.03018	1	0.727141	98.1483
INTERPRO	IPR001781:Zinc finger, LIM-type	3	1.03093	0.290475	PDLIM7, CSRP1, ZYX	277	72	18559	2.79167	1	0.975838	99.3518
SMART	SM00132:LIM	3	1.03093	0.318171	PDLIM7, CSRP1, ZYX	161	72	10057	2.60274	1	0.946213	98.9396
Annotation Cluster 39	Enrichment Score: 0.6470801993782574
Category	Term	Count	%	PValue	Genes	List Total	Pop Hits	Pop Total	Fold Enrichment	Bonferroni	Benjamini	FDR
GOTERM_CC_DIRECT	GO:0005913~cell-cell adherens junction	10	3.43643	0.0561453	EFHD2, ZC3HAV1, ANXA1, S100A11, ZYX, EHD1, STAT1, GPRC5A, EPHA2, EHD4	275	323	18224	2.05167	1	0.589022	53.3622
GOTERM_MF_DIRECT	GO:0098641~cadherin binding involved in cell-cell adhesion	9	3.09278	0.0918029	EFHD2, ZC3HAV1, ANXA1, S100A11, EHD1, STAT1, GPRC5A, EPHA2, EHD4	269	290	16881	1.94756	1	0.720819	74.1923
INTERPRO	IPR011992:EF-hand-like domain	8	2.74914	0.122881	EFHD2, MCL1, S100A11, EHD1, STAT1, EHD2, EHD4, STAT2	277	279	18559	1.92115	1	0.869654	85.4147
GOTERM_BP_DIRECT	GO:0098609~cell-cell adhesion	8	2.74914	0.141834	EFHD2, ZC3HAV1, S100A11, EHD1, STAT1, GPRC5A, EPHA2, EHD4	268	271	16792	1.84964	1	0.857198	92.303
UP_KEYWORDS	Calcium	14	4.811	0.42177	PRKCA, MRC2, ANXA1, S100A11, ITGA2, PCDH9, JAG1, EFHD2, PLSCR1, ITGA5, ANXA13, EHD1, EHD2, EHD4	283	877	20581	1.16094	1	0.852502	99.9312
INTERPRO	IPR002048:EF-hand domain	5	1.71821	0.439097	EFHD2, S100A11, EHD1, EHD2, EHD4	277	228	18559	1.4693	1	0.99643	99.9794
INTERPRO	IPR018247:EF-Hand 1, calcium-binding site	4	1.37457	0.495174	S100A11, EHD1, EHD2, EHD4	277	178	18559	1.50562	1	0.998571	99.9956
GOTERM_MF_DIRECT	GO:0005509~calcium ion binding	10	3.43643	0.808222	EFHD2, PLSCR1, ANXA1, S100A11, ANXA13, PCDH9, JAG1, EHD1, EHD2, EHD4	269	717	16881	0.875239	1	0.999859	100
Annotation Cluster 40	Enrichment Score: 0.6425523226806009
Category	Term	Count	%	PValue	Genes	List Total	Pop Hits	Pop Total	Fold Enrichment	Bonferroni	Benjamini	FDR
GOTERM_BP_DIRECT	GO:0030198~extracellular matrix organization	8	2.74914	0.0374885	B4GALT1, ITGA5, SERPINE1, ITGB4, ITGA2, LAMC2, NFKB2, FGF2	268	196	16792	2.55742	1	0.52053	47.3013
GOTERM_CC_DIRECT	GO:0008305~integrin complex	3	1.03093	0.0618	ITGA5, ITGB4, ITGA2	275	27	18224	7.36323	1	0.586675	56.9187
KEGG_PATHWAY	hsa04512:ECM-receptor interaction	5	1.71821	0.0995438	ITGA5, ITGB4, ITGA2, LAMC2, SDC4	141	87	6910	2.8165	1	0.450245	72.9552
UP_KEYWORDS	Integrin	3	1.03093	0.126356	ITGA5, ITGB4, ITGA2	283	45	20581	4.84829	1	0.522472	83.4002
GOTERM_BP_DIRECT	GO:0007229~integrin-mediated signaling pathway	4	1.37457	0.208757	ITGA5, ITGB4, ITGA2, ZYX	268	99	16792	2.53158	1	0.929069	98.0268
KEGG_PATHWAY	hsa04510:Focal adhesion	6	2.06186	0.405836	PRKCA, ITGA5, ITGB4, ITGA2, LAMC2, ZYX	141	206	6910	1.42739	1	0.83528	99.8485
GOTERM_BP_DIRECT	GO:0007160~cell-matrix adhesion	3	1.03093	0.4204	ITGB4, ITGA2, ZYX	268	90	16792	2.08856	1	0.991689	99.9893
KEGG_PATHWAY	hsa05412:Arrhythmogenic right ventricular cardiomyopathy (ARVC)	3	1.03093	0.423658	ITGA5, ITGB4, ITGA2	141	71	6910	2.07072	1	0.841687	99.8964
KEGG_PATHWAY	hsa05410:Hypertrophic cardiomyopathy (HCM)	3	1.03093	0.471666	ITGA5, ITGB4, ITGA2	141	78	6910	1.88489	1	0.864178	99.965
KEGG_PATHWAY	hsa05414:Dilated cardiomyopathy	3	1.03093	0.510876	ITGA5, ITGB4, ITGA2	141	84	6910	1.75025	1	0.885567	99.9866
KEGG_PATHWAY	hsa04810:Regulation of actin cytoskeleton	4	1.37457	0.806876	ITGA5, ITGB4, ITGA2, FGF2	141	211	6910	0.929044	1	0.984126	100
Annotation Cluster 41	Enrichment Score: 0.6137383824698678
Category	Term	Count	%	PValue	Genes	List Total	Pop Hits	Pop Total	Fold Enrichment	Bonferroni	Benjamini	FDR
UP_SEQ_FEATURE	propeptide:Removed in mature form	8	2.74914	0.0503867	PSMB10, CD55, RND1, ISG15, RHOB, CNTN1, PLAUR, RHEBL1	282	237	20063	2.40153	1	0.905835	55.4023
GOTERM_CC_DIRECT	GO:0031225~anchored component of membrane	3	1.03093	0.508746	CD55, CNTN1, PLAUR	275	113	18224	1.75936	1	0.968388	99.9916
UP_KEYWORDS	GPI-anchor	3	1.03093	0.5623	CD55, CNTN1, PLAUR	283	137	20581	1.5925	1	0.928139	99.9983
Annotation Cluster 42	Enrichment Score: 0.533538217084753
Category	Term	Count	%	PValue	Genes	List Total	Pop Hits	Pop Total	Fold Enrichment	Bonferroni	Benjamini	FDR
KEGG_PATHWAY	hsa04015:Rap1 signaling pathway	8	2.74914	0.133559	PRKCA, PRKD2, RASSF5, RAP1GAP, CSF1, MAP2K3, FGF2, EPHA2	141	210	6910	1.86694	1	0.53817	83.2692
INTERPRO	IPR002219:Protein kinase C-like, phorbol ester/diacylglycerol binding	3	1.03093	0.257362	PRKCA, PRKD2, RASSF5	277	66	18559	3.04545	1	0.967346	98.7335
SMART	SM00109:C1	3	1.03093	0.276899	PRKCA, PRKD2, RASSF5	161	65	10057	2.88304	1	0.926588	97.8696
GOTERM_BP_DIRECT	GO:0035556~intracellular signal transduction	6	2.06186	0.771449	ZFP36, PRKCA, PRKD2, RASSF5, NUAK2, SPHK1	268	403	16792	0.932854	1	0.999988	100
Annotation Cluster 43	Enrichment Score: 0.5226780237354355
Category	Term	Count	%	PValue	Genes	List Total	Pop Hits	Pop Total	Fold Enrichment	Bonferroni	Benjamini	FDR
UP_KEYWORDS	Lysosome	7	2.4055	0.153821	LAMP3, LGMN, IFI30, SCARB2, TNFAIP3, SLC15A3, CD74	283	263	20581	1.93563	1	0.566177	89.1435
GOTERM_CC_DIRECT	GO:0005765~lysosomal membrane	6	2.06186	0.394213	AP1M2, LAMP3, SCARB2, MFSD12, SLC15A3, CD74	275	274	18224	1.45115	1	0.944562	99.8662
KEGG_PATHWAY	hsa04142:Lysosome	4	1.37457	0.445882	AP1M2, LAMP3, LGMN, SCARB2	141	121	6910	1.62007	1	0.847043	99.9366
Annotation Cluster 44	Enrichment Score: 0.507607836542451
Category	Term	Count	%	PValue	Genes	List Total	Pop Hits	Pop Total	Fold Enrichment	Bonferroni	Benjamini	FDR
GOTERM_CC_DIRECT	GO:0031901~early endosome membrane	5	1.71821	0.0977898	ANXA1, PML, EHD1, EHD4, B2M	275	116	18224	2.85643	1	0.710433	74.2934
UP_KEYWORDS	Endosome	9	3.09278	0.340897	ANXA1, PML, RHOB, OPTN, EHD1, EHD2, TNFAIP1, CD74, EHD4	283	481	20581	1.36075	1	0.800496	99.6081
KEGG_PATHWAY	hsa04144:Endocytosis	4	1.37457	0.900035	PML, EHD1, EHD2, EHD4	141	258	6910	0.7598	1	0.995697	100
Annotation Cluster 45	Enrichment Score: 0.4189347023675802
Category	Term	Count	%	PValue	Genes	List Total	Pop Hits	Pop Total	Fold Enrichment	Bonferroni	Benjamini	FDR
GOTERM_BP_DIRECT	GO:0006412~translation	8	2.74914	0.110107	WARS, RPL23, RRBP1, UCP2, RPL3, RPL5, EIF2AK2, TNIP1	268	253	16792	1.98124	1	0.794876	85.8535
GOTERM_BP_DIRECT	GO:0006413~translational initiation	5	1.71821	0.174441	EIF4B, RPL23, RPL3, EIF3L, RPL5	268	137	16792	2.28674	1	0.897489	95.9795
UP_KEYWORDS	Ribonucleoprotein	7	2.4055	0.21886	ZFP36, ZFP36L2, RPL23, RPL3, RPL5, SNURF, TRIM21	283	296	20581	1.71983	1	0.673466	96.2507
GOTERM_CC_DIRECT	GO:0005840~ribosome	5	1.71821	0.241343	RPL23, RRBP1, RPL3, RPL5, EIF2AK2	275	166	18224	1.99606	1	0.894629	97.3905
GOTERM_CC_DIRECT	GO:0022625~cytosolic large ribosomal subunit	3	1.03093	0.272537	RPL23, RPL3, RPL5	275	68	18224	2.92364	1	0.907647	98.5008
GOTERM_BP_DIRECT	GO:0006614~SRP-dependent cotranslational protein targeting to membrane	3	1.03093	0.442162	RPL23, RPL3, RPL5	268	94	16792	1.99968	1	0.993552	99.9944
GOTERM_BP_DIRECT	GO:0019083~viral transcription	3	1.03093	0.534093	RPL23, RPL3, RPL5	268	112	16792	1.6783	1	0.998385	99.9997
GOTERM_BP_DIRECT	GO:0000184~nuclear-transcribed mRNA catabolic process, nonsense-mediated decay	3	1.03093	0.566952	RPL23, RPL3, RPL5	268	119	16792	1.57958	1	0.999027	99.9999
GOTERM_BP_DIRECT	GO:0006364~rRNA processing	4	1.37457	0.66467	RPL23, RPL3, RPL5, ISG20	268	214	16792	1.17115	1	0.999833	100
GOTERM_MF_DIRECT	GO:0003735~structural constituent of ribosome	4	1.37457	0.687719	RPL23, UCP2, RPL3, RPL5	269	222	16881	1.13071	1	0.998612	100
UP_KEYWORDS	Ribosomal protein	3	1.03093	0.723293	RPL23, RPL3, RPL5	283	185	20581	1.17931	1	0.974083	100
KEGG_PATHWAY	hsa03010:Ribosome	3	1.03093	0.767393	RPL23, RPL3, RPL5	141	136	6910	1.08104	1	0.977003	100
Annotation Cluster 46	Enrichment Score: 0.4135307896646842
Category	Term	Count	%	PValue	Genes	List Total	Pop Hits	Pop Total	Fold Enrichment	Bonferroni	Benjamini	FDR
INTERPRO	IPR019786:Zinc finger, PHD-type, conserved site	3	1.03093	0.262883	SP100, SP110, CHD3	277	67	18559	3	1	0.967898	98.865
INTERPRO	IPR019787:Zinc finger, PHD-finger	3	1.03093	0.328859	SP100, SP110, CHD3	277	79	18559	2.5443	1	0.985682	99.7135
INTERPRO	IPR001965:Zinc finger, PHD-type	3	1.03093	0.382617	SP100, SP110, CHD3	277	89	18559	2.25843	1	0.991613	99.9159
SMART	SM00249:PHD	3	1.03093	0.415415	SP100, SP110, CHD3	161	89	10057	2.10559	1	0.970939	99.8293
INTERPRO	IPR011011:Zinc finger, FYVE/PHD-type	3	1.03093	0.622769	SP100, SP110, CHD3	277	141	18559	1.42553	1	0.999795	99.9999
Annotation Cluster 47	Enrichment Score: 0.40233067228213265
Category	Term	Count	%	PValue	Genes	List Total	Pop Hits	Pop Total	Fold Enrichment	Bonferroni	Benjamini	FDR
UP_SEQ_FEATURE	repeat:7	4	1.37457	0.285839	MAGED1, RRBP1, OGFR, SRGN	282	133	20063	2.13971	1	0.997307	99.4794
UP_SEQ_FEATURE	repeat:1	6	2.06186	0.292644	MAGED1, RRBP1, OGFR, EIF2AK2, TNFAIP3, SRGN	282	257	20063	1.66098	1	0.997149	99.5517
UP_SEQ_FEATURE	repeat:2	6	2.06186	0.300446	MAGED1, RRBP1, OGFR, EIF2AK2, TNFAIP3, SRGN	282	260	20063	1.64182	1	0.997362	99.623
UP_SEQ_FEATURE	repeat:6	4	1.37457	0.339404	MAGED1, RRBP1, OGFR, SRGN	282	147	20063	1.93593	1	0.998849	99.846
UP_SEQ_FEATURE	repeat:5	4	1.37457	0.392594	MAGED1, RRBP1, OGFR, SRGN	282	161	20063	1.76759	1	0.999613	99.9585
UP_SEQ_FEATURE	repeat:9	3	1.03093	0.44333	MAGED1, RRBP1, SRGN	282	107	20063	1.99473	1	0.999885	99.9894
UP_SEQ_FEATURE	repeat:4	4	1.37457	0.505464	MAGED1, RRBP1, OGFR, SRGN	282	192	20063	1.4822	1	0.99995	99.9983
UP_SEQ_FEATURE	repeat:8	3	1.03093	0.520354	MAGED1, RRBP1, SRGN	282	124	20063	1.72126	1	0.999956	99.999
UP_SEQ_FEATURE	repeat:3	4	1.37457	0.612943	MAGED1, RRBP1, OGFR, SRGN	282	225	20063	1.26481	1	0.999997	100
Annotation Cluster 48	Enrichment Score: 0.3368147474572769
Category	Term	Count	%	PValue	Genes	List Total	Pop Hits	Pop Total	Fold Enrichment	Bonferroni	Benjamini	FDR
UP_KEYWORDS	Secreted	36	12.3711	0.0650175	NAMPT, CSF1, IFI30, CDCP1, OAS1, CCL5, SDC4, CXCL11, IL11, CXCL10, B2M, ANGPTL6, TNFRSF1B, IFNL1, LGALS3BP, CASP4, ISG15, SERPINE1, GPX3, FGL1, FGF2, SRGN, ANGPTL4, B4GALT1, HAPLN3, ANXA1, HILPDA, IGF2, PLAUR, CD55, PDGFRL, LAMC2, METRNL, IGFBP1, PLAU, GBP1	283	1965	20581	1.33236	1	0.351598	59.0868
GOTERM_CC_DIRECT	GO:0005576~extracellular region	32	10.9966	0.0917207	INS-IGF2, IFI30, OAS1, CDCP1, JAG1, CXCL11, CCL5, PNP, IL11, CXCL10, B2M, IFNL1, TNFRSF1B, LGALS3BP, CASP4, ISG15, GPX3, SERPINE1, FGF2, SRGN, ANGPTL4, ANXA1, IGF2, APOL2, TNFSF10, CD55, PDGFRL, LAMC2, IGFBP1, APOL6, PLAU, GBP1	275	1610	18224	1.31715	1	0.702186	71.9146
UP_SEQ_FEATURE	signal peptide	46	15.8076	0.642754	INS-IGF2, OSMR, CSF1, LGMN, ITGB4, IFI30, CDCP1, JAG1, TMEM256, GPRC5B, CCL5, CXCL11, SDC4, IL11, B2M, CXCL10, ANGPTL6, LGALS3BP, TNFRSF1B, IFNL1, PLOD2, SERPINE1, GPX3, FGL1, SRGN, ANGPTL4, HAPLN3, PODXL, MRC2, PCDH9, ITGA2, IGF2, EPHA2, PLAUR, CD55, LAMP3, ITGA5, PDGFRL, CD99L2, CNTN1, SEMA4B, LAMC2, METRNL, IGFBP1, PLAU, IFI6	282	3346	20063	0.97809	1	0.999999	100
UP_KEYWORDS	Disulfide bond	45	15.4639	0.712061	ERMP1, HMGB3, OSMR, CSF1, LGMN, ITGB4, IFI30, CDCP1, JAG1, CCL5, CXCL11, CD74, B2M, CXCL10, ANGPTL6, LGALS3BP, TNFRSF1B, IFNL1, ISG15, SCARB2, FGL1, HCAR2, SRGN, B4GALT5, ANGPTL4, B4GALT1, HAPLN3, MRC2, ANXA1, S100A11, ITGA2, IGF2, EPHA2, PLAUR, CD55, LAMP3, ITGA5, PDGFRL, CLDN1, CNTN1, SEMA4B, LAMC2, IGFBP1, EXT1, PLAU	283	3434	20581	0.952999	1	0.972962	100
UP_SEQ_FEATURE	disulfide bond	37	12.7148	0.818516	ERMP1, INS-IGF2, OSMR, CSF1, ITGB4, IFI30, CDCP1, JAG1, CCL5, CXCL11, CD74, B2M, CXCL10, ANGPTL6, TNFRSF1B, LGALS3BP, FGL1, HCAR2, SRGN, B4GALT5, ANGPTL4, B4GALT1, HAPLN3, MRC2, S100A11, ITGA2, IGF2, EPHA2, PLAUR, CD55, ITGA5, PDGFRL, CNTN1, SEMA4B, LAMC2, IGFBP1, PLAU	282	2917	20063	0.902427	1	1	100
UP_KEYWORDS	Signal	49	16.8385	0.924331	OSMR, LGMN, CDCP1, JAG1, SDC4, CXCL11, B2M, CXCL10, IL11, IFNL1, PLOD2, SERPINE1, GPX3, SAR1A, PCDH9, PLAUR, PDGFRL, CD99L2, CNTN1, SEMA4B, LAMC2, CSF1, ITGB4, IFI30, TMEM256, CCL5, GPRC5B, ANGPTL6, LGALS3BP, TNFRSF1B, SCARB2, FGL1, SRGN, ANGPTL4, HAPLN3, PODXL, MRC2, ITGA2, IGF2, TRANK1, EPHA2, CD55, LAMP3, ITGA5, GFPT2, METRNL, IGFBP1, PLAU, IFI6	283	4160	20581	0.856609	1	0.998425	100
UP_KEYWORDS	Glycoprotein	50	17.1821	0.979672	OSMR, LGMN, CDCP1, JAG1, SDC4, AQP3, B2M, IFNL1, PLOD2, SERPINE1, SLC22A3, RHOB, INA, PCDH9, PLAUR, RHCG, PDGFRL, CD99L2, CNTN1, SEMA4B, LAMC2, EXT1, ERMP1, CSF1, ITGB4, IFI30, OAS2, CCL5, GPRC5B, GPRC5A, CD74, ANGPTL6, TNFRSF1B, LGALS3BP, SCARB2, SRGN, ANGPTL4, B4GALT5, B4GALT1, CEBPB, PODXL, MRC2, ITGA2, IGF2, EPHA2, CD55, LAMP3, ITGA5, SLC15A3, PLAU	283	4551	20581	0.798993	1	0.999905	100
UP_SEQ_FEATURE	glycosylation site:N-linked (GlcNAc...)	41	14.0893	0.998819	ERMP1, OSMR, CSF1, LGMN, ITGB4, IFI30, CDCP1, JAG1, GPRC5B, GPRC5A, AQP3, CD74, ANGPTL6, TNFRSF1B, IFNL1, LGALS3BP, PLOD2, SERPINE1, SLC22A3, SCARB2, B4GALT5, ANGPTL4, B4GALT1, SLC12A2, PODXL, MRC2, PCDH9, ITGA2, EPHA2, PLAUR, CD55, LAMP3, RHCG, ITGA5, PDGFRL, CNTN1, SEMA4B, LAMC2, EXT1, SLC15A3, PLAU	282	4234	20063	0.688937	1	1	100
Annotation Cluster 49	Enrichment Score: 0.2700050560372859
Category	Term	Count	%	PValue	Genes	List Total	Pop Hits	Pop Total	Fold Enrichment	Bonferroni	Benjamini	FDR
GOTERM_BP_DIRECT	GO:0006302~double-strand break repair	3	1.03093	0.28258	PARP9, DTX3L, PRKDC	268	66	16792	2.84803	1	0.965061	99.618
UP_KEYWORDS	DNA damage	5	1.71821	0.713506	PARP9, AEN, DTX3L, DDB2, PRKDC	283	352	20581	1.03302	1	0.97238	100
UP_KEYWORDS	DNA repair	4	1.37457	0.768149	PARP9, DTX3L, DDB2, PRKDC	283	293	20581	0.992824	1	0.980966	100
Annotation Cluster 50	Enrichment Score: 0.25828856274010475
Category	Term	Count	%	PValue	Genes	List Total	Pop Hits	Pop Total	Fold Enrichment	Bonferroni	Benjamini	FDR
UP_SEQ_FEATURE	domain:Helix-loop-helix motif	3	1.03093	0.480453	HES4, MXD1, MSC	282	115	20063	1.85597	1	0.999936	99.9964
INTERPRO	IPR011598:Myc-type, basic helix-loop-helix (bHLH) domain	3	1.03093	0.516867	HES4, MXD1, MSC	277	116	18559	1.73276	1	0.998948	99.9977
SMART	SM00353:HLH	3	1.03093	0.539727	HES4, MXD1, MSC	161	113	10057	1.65839	1	0.990794	99.99
GOTERM_MF_DIRECT	GO:0046983~protein dimerization activity	3	1.03093	0.691262	HES4, MXD1, MSC	269	150	16881	1.25509	1	0.998579	100
Annotation Cluster 51	Enrichment Score: 0.25374239547745225
Category	Term	Count	%	PValue	Genes	List Total	Pop Hits	Pop Total	Fold Enrichment	Bonferroni	Benjamini	FDR
GOTERM_BP_DIRECT	GO:0018105~peptidyl-serine phosphorylation	4	1.37457	0.319892	PRKCA, PRKD2, PRKDC, SMTNL1	268	125	16792	2.00501	1	0.974934	99.844
UP_SEQ_FEATURE	binding site:ATP	10	3.43643	0.380691	PRKCA, PRKD2, NUAK2, MAP2K3, EIF2AK2, EHD1, PMVK, EHD2, EPHA2, EHD4	282	558	20063	1.27501	1	0.99954	99.9438
UP_KEYWORDS	Kinase	12	4.12371	0.427088	PRKCA, PRKD2, NUAK2, MAP2K3, SPHK1, PRKDC, EIF2AK2, PMVK, PLAU, EPHA2, CMPK2, PLAUR	283	735	20581	1.18734	1	0.85384	99.9392
GOTERM_BP_DIRECT	GO:0018108~peptidyl-tyrosine phosphorylation	4	1.37457	0.440227	MAP2K3, EIF2AK2, FGF2, EPHA2	268	153	16792	1.63808	1	0.993533	99.994
UP_KEYWORDS	Tyrosine-protein kinase	3	1.03093	0.455387	MAP2K3, EIF2AK2, EPHA2	283	112	20581	1.94797	1	0.868085	99.969
GOTERM_MF_DIRECT	GO:0004672~protein kinase activity	7	2.4055	0.507042	PRKCA, PRKD2, MAP2K3, PRKDC, MLKL, EIF2AK2, CCL5	269	359	16881	1.22363	1	0.98937	99.9952
UP_SEQ_FEATURE	domain:Protein kinase	8	2.74914	0.507728	PRKCA, IRAK2, PRKD2, NUAK2, MAP2K3, MLKL, EIF2AK2, EPHA2	282	478	20063	1.19072	1	0.999945	99.9984
INTERPRO	IPR011009:Protein kinase-like domain	9	3.09278	0.533906	PRKCA, IRAK2, PRKD2, NUAK2, MAP2K3, PRKDC, MLKL, EIF2AK2, EPHA2	277	531	18559	1.13559	1	0.999158	99.9986
GOTERM_MF_DIRECT	GO:0004674~protein serine/threonine kinase activity	7	2.4055	0.552382	PRKCA, IRAK2, PRKD2, NUAK2, MAP2K3, PRKDC, EIF2AK2	269	376	16881	1.1683	1	0.993822	99.9988
INTERPRO	IPR000719:Protein kinase, catalytic domain	8	2.74914	0.589449	PRKCA, IRAK2, PRKD2, NUAK2, MAP2K3, MLKL, EIF2AK2, EPHA2	277	487	18559	1.10062	1	0.999704	99.9998
UP_KEYWORDS	Serine/threonine-protein kinase	6	2.06186	0.627938	PRKCA, PRKD2, NUAK2, MAP2K3, PRKDC, EIF2AK2	283	393	20581	1.1103	1	0.952652	99.9998
INTERPRO	IPR017441:Protein kinase, ATP binding site	6	2.06186	0.672181	PRKCA, PRKD2, NUAK2, MAP2K3, EIF2AK2, EPHA2	277	381	18559	1.05512	1	0.99993	100
INTERPRO	IPR008271:Serine/threonine-protein kinase, active site	5	1.71821	0.68496	PRKCA, PRKD2, NUAK2, MAP2K3, EIF2AK2	277	312	18559	1.07372	1	0.999934	100
SMART	SM00220:S_TKc	5	1.71821	0.828371	PRKCA, PRKD2, NUAK2, MAP2K3, EIF2AK2	161	359	10057	0.869998	1	0.999946	100
GOTERM_BP_DIRECT	GO:0006468~protein phosphorylation	6	2.06186	0.85441	PRKCA, IRAK2, PRKD2, NUAK2, MLKL, EIF2AK2	268	456	16792	0.82443	1	0.999999	100
UP_SEQ_FEATURE	active site:Proton acceptor	7	2.4055	0.912401	PRKCA, PRKD2, NUAK2, MAP2K3, CNP, EIF2AK2, EPHA2	282	672	20063	0.741098	1	1	100
Annotation Cluster 52	Enrichment Score: 0.1550462753134129
Category	Term	Count	%	PValue	Genes	List Total	Pop Hits	Pop Total	Fold Enrichment	Bonferroni	Benjamini	FDR
GOTERM_CC_DIRECT	GO:0005743~mitochondrial inner membrane	8	2.74914	0.492099	SQRDL, UCP2, NDUFV1, NIPSNAP1, IDH2, CNP, ALDH3A2, SCO2	275	441	18224	1.20216	1	0.964952	99.9869
UP_SEQ_FEATURE	transit peptide:Mitochondrion	6	2.06186	0.80837	SQRDL, NDUFV1, PNPT1, IDH2, SCO2, CMPK2	282	482	20063	0.885627	1	1	100
UP_KEYWORDS	Transit peptide	6	2.06186	0.861387	SQRDL, NDUFV1, PNPT1, IDH2, SCO2, CMPK2	283	536	20581	0.814079	1	0.993726	100
Annotation Cluster 53	Enrichment Score: 0.07443605684240837
Category	Term	Count	%	PValue	Genes	List Total	Pop Hits	Pop Total	Fold Enrichment	Bonferroni	Benjamini	FDR
INTERPRO	IPR001849:Pleckstrin homology domain	4	1.37457	0.770621	PLEKHA4, PRKD2, GRB10, AFAP1	277	271	18559	0.98893	1	0.999993	100
SMART	SM00233:PH	4	1.37457	0.79594	PLEKHA4, PRKD2, GRB10, AFAP1	161	264	10057	0.946452	1	0.999901	100
UP_SEQ_FEATURE	domain:PH	3	1.03093	0.860224	PLEKHA4, PRKD2, GRB10	282	245	20063	0.871168	1	1	100
INTERPRO	IPR011993:Pleckstrin homology-like domain	4	1.37457	0.954823	PLEKHA4, PRKD2, GRB10, AFAP1	277	427	18559	0.627635	1	1	100
Annotation Cluster 54	Enrichment Score: 0.009962358480388253
Category	Term	Count	%	PValue	Genes	List Total	Pop Hits	Pop Total	Fold Enrichment	Bonferroni	Benjamini	FDR
UP_KEYWORDS	Immunoglobulin domain	5	1.71821	0.943643	HAPLN3, PDGFRL, CNTN1, SEMA4B, B2M	283	546	20581	0.665974	1	0.999148	100
INTERPRO	IPR003599:Immunoglobulin subtype	4	1.37457	0.979835	HAPLN3, PDGFRL, CNTN1, B2M	277	497	18559	0.539235	1	1	100
SMART	SM00409:IG	4	1.37457	0.987352	HAPLN3, PDGFRL, CNTN1, B2M	161	497	10057	0.502743	1	1	100
INTERPRO	IPR007110:Immunoglobulin-like domain	4	1.37457	0.99935	HAPLN3, PDGFRL, CNTN1, B2M	277	771	18559	0.347601	1	1	100
Annotation Cluster 55	Enrichment Score: 0.008590061114564021
Category	Term	Count	%	PValue	Genes	List Total	Pop Hits	Pop Total	Fold Enrichment	Bonferroni	Benjamini	FDR
UP_KEYWORDS	Membrane	94	32.3024	0.898413	OSMR, HIP1R, MARCKSL1, RRAD, CNP, CDCP1, JAG1, SDC4, AQP3, EFHD2, MAGED1, MALL, CASP4, PLOD2, SLC22A3, RAB24, RHOB, MLKL, MX1, FNDC3A, HCAR2, PRKCA, FA2H, PCDH9, PLAUR, PRKD2, RND1, RHCG, CD99L2, CLDN1, SEMA4B, CNTN1, MFSD12, EXT1, GBP3, GBP1, FXYD2, ERMP1, AP1M2, MCL1, RAP1GAP, IFITM2, CSF1, PNPT1, OAS3, PML, ITGB4, NINJ1, NAPA, TMEM256, GPRC5B, GPRC5A, CD74, ALDH3A2, TNFRSF1B, SCARB2, EHD1, EHD…	283	7494	20581	0.912209	1	0.997025	100
UP_SEQ_FEATURE	topological domain:Cytoplasmic	37	12.7148	0.982841	ERMP1, OSMR, CSF1, ITGB4, NINJ1, CDCP1, JAG1, TMEM256, GPRC5B, SDC4, GPRC5A, AQP3, CD74, ALDH3A2, TNFRSF1B, SCARB2, HCAR2, B4GALT5, RHBDF2, B4GALT1, SLC12A2, RRBP1, PODXL, MRC2, PCDH9, ITGA2, EPHA2, PLSCR1, TNFSF10, LAMP3, RHCG, ITGA5, CLDN1, CD99L2, SEMA4B, TM4SF20, EXT1	282	3456	20063	0.761684	1	1	100
UP_SEQ_FEATURE	topological domain:Extracellular	27	9.27835	0.993103	ERMP1, OSMR, ITGB4, NINJ1, CDCP1, JAG1, TMEM256, GPRC5B, SDC4, GPRC5A, AQP3, CD74, TNFRSF1B, HCAR2, PODXL, MRC2, ITGA2, PCDH9, EPHA2, PLSCR1, TNFSF10, RHCG, ITGA5, CLDN1, CD99L2, SEMA4B, TM4SF20	282	2787	20063	0.689245	1	1	100
UP_SEQ_FEATURE	transmembrane region	53	18.2131	0.997048	OSMR, CDCP1, JAG1, SDC4, AQP3, MALL, SLC22A3, HCAR2, FNDC3A, FA2H, PCDH9, RHCG, CLDN1, CD99L2, SEMA4B, MFSD12, EXT1, GBP3, FXYD2, ERMP1, MCL1, IFITM2, CSF1, ITGB4, NINJ1, TMEM256, GPRC5B, GPRC5A, ALDH3A2, CD74, TNFRSF1B, SCARB2, B4GALT5, RHBDF2, B4GALT1, SLC12A2, RRBP1, PODXL, MRC2, ITGA2, EPHX1, HILPDA, EPHA2, PLSCR1, TNFSF10, LAMP3, ITGA5, UCP2, GRINA, TM4SF20, RNF19B, SLC15A3, IFI6	282	5056	20063	0.745788	1	1	100
UP_KEYWORDS	Transmembrane helix	58	19.9313	0.997895	OSMR, CDCP1, JAG1, SDC4, AQP3, MALL, SLC22A3, HCAR2, FNDC3A, FA2H, PCDH9, RHCG, CD99L2, CLDN1, SEMA4B, MFSD12, EXT1, FXYD2, ERMP1, MCL1, IFITM2, CSF1, ITGB4, OAS3, NINJ1, TMEM256, GPRC5B, GPRC5A, CD74, ALDH3A2, TNFRSF1B, SCARB2, B4GALT5, RHEBL1, RHBDF2, B4GALT1, SLC12A2, RRBP1, PODXL, MRC2, ITGA2, EPHX1, TREX1, HILPDA, EPHA2, APOL2, PLSCR1, TNFSF10, LAMP3, ITGA5, UCP2, GRINA, CSRNP1, TM4SF20, RNF…	283	5634	20581	0.748671	1	1	100
UP_KEYWORDS	Transmembrane	58	19.9313	0.998088	OSMR, CDCP1, JAG1, SDC4, AQP3, MALL, SLC22A3, HCAR2, FNDC3A, FA2H, PCDH9, RHCG, CD99L2, CLDN1, SEMA4B, MFSD12, EXT1, FXYD2, ERMP1, MCL1, IFITM2, CSF1, ITGB4, OAS3, NINJ1, TMEM256, GPRC5B, GPRC5A, CD74, ALDH3A2, TNFRSF1B, SCARB2, B4GALT5, RHEBL1, RHBDF2, B4GALT1, SLC12A2, RRBP1, PODXL, MRC2, ITGA2, EPHX1, TREX1, HILPDA, EPHA2, APOL2, PLSCR1, TNFSF10, LAMP3, ITGA5, UCP2, GRINA, CSRNP1, TM4SF20, RNF…	283	5651	20581	0.746419	1	1	100
GOTERM_CC_DIRECT	GO:0016021~integral component of membrane	53	18.2131	0.999876	OSMR, CDCP1, JAG1, SDC4, AQP3, MALL, SLC22A3, HCAR2, FNDC3A, FA2H, PCDH9, PLAUR, RHCG, CLDN1, CD99L2, SEMA4B, MFSD12, EXT1, ERMP1, MCL1, IFITM2, CSF1, OAS3, NINJ1, TMEM256, GPRC5B, GPRC5A, ALDH3A2, CD74, TNFRSF1B, SCARB2, B4GALT5, RHEBL1, RHBDF2, B4GALT1, SLC12A2, PODXL, MRC2, EPHX1, TREX1, HILPDA, APOL2, TNFSF10, LAMP3, ITGA5, UCP2, CSRNP1, GRINA, TM4SF20, RNF19B, APOL6, SLC15A3, IFI6	275	5163	18224	0.680275	1	1	100
Annotation Cluster 56	Enrichment Score: 5.422826251576546E-4
Category	Term	Count	%	PValue	Genes	List Total	Pop Hits	Pop Total	Fold Enrichment	Bonferroni	Benjamini	FDR
GOTERM_BP_DIRECT	GO:0007186~G-protein coupled receptor signaling pathway	7	2.4055	0.996397	PDGFRL, CCL5, CXCL11, GPRC5B, GPRC5A, HCAR2, CXCL10	268	899	16792	0.487872	1	1	100
UP_KEYWORDS	G-protein coupled receptor	3	1.03093	0.999907	GPRC5B, GPRC5A, HCAR2	283	842	20581	0.259113	1	1	100
UP_KEYWORDS	Transducer	3	1.03093	0.999956	GPRC5B, GPRC5A, HCAR2	283	899	20581	0.242684	1	1	100
