# Supplementary material for: Transcriptome profiling of influenza A virus-infected lung epithelial (A549) cells with lariciresinol-4-β-D-glucopyranoside treatment
Source: PLoS One. 2017 Mar 8;12(3):e0173058. doi: 10.1371/journal.pone.0173058 (PMC5342222; doi:10.1371/journal.pone.0173058)
Supplement: S3 Table — KEGG pathway enrichment analysis showed that 125 DEGs, which were down-regulated by influenza virus infection but not altered by lariciresinol-4-β-D-glucopyranoside treatment, enriched in 28 pathways such as L13a-mediated translational silencing of Ceruloplasmin expression, eukaryotic Translation Initiation and synthesis of bile acids and bile salts via 27-hydroxycholesterol. (XLSX) [file pone.0173058.s005.xlsx]

## Sheet: Supplementary Table 3
Pathway identifier	Pathway name	# Entities found	# Entities total	Entities ratio	Entities pValue	Entities FDR	# Reactions found	# Reactions total	Reactions ratio	Species identifier	Species name	Submitted entities found	Mapped entities	Found reaction identifiers
R-HSA-156827	L13a-mediated translational silencing of Ceruloplasmin expression	6	110	0.0103461	0.000707926	0.0651425	2	3	0.000348959	48887	Homo sapiens	EIF4B;RPL5;RPL23;RPL3;PABPC1	P11940;Q92901;P46777;P62829;P39023;P23588	R-HSA-156823;R-HSA-156826
R-HSA-72613	Eukaryotic Translation Initiation	6	123	0.0115688	0.00125274	0.0651425	11	21	0.00244271	48887	Homo sapiens	EIF4B;RPL5;RPL23;RPL3;PABPC1	P11940;Q92901;P46777;P62829;P39023;P23588	R-HSA-72621;R-HSA-72697;R-HSA-156823;R-HSA-72671;R-HSA-157849;R-HSA-72619;R-HSA-72673;R-HSA-72672;R-HSA-72647;R-HSA-156808;R-HSA-156826
R-HSA-72737	Cap-dependent Translation Initiation	6	123	0.0115688	0.00125274	0.0651425	9	18	0.00209375	48887	Homo sapiens	EIF4B;RPL5;RPL23;RPL3;PABPC1	P11940;Q92901;P46777;P62829;P39023;P23588	R-HSA-72621;R-HSA-72697;R-HSA-72671;R-HSA-157849;R-HSA-72619;R-HSA-72673;R-HSA-72672;R-HSA-72647;R-HSA-156808
R-HSA-975956	Nonsense Mediated Decay (NMD) independent of the Exon Junction Complex (EJC)	5	95	0.00893529	0.00231581	0.0997124	1	1	0.00011632	48887	Homo sapiens	RPL5;RPL23;RPL3;PABPC1	P11940;Q92901;P46777;P62829;P39023	R-HSA-927789
R-HSA-167826	The fatty acid cycling model	2	8	0.000752445	0.00277408	0.0997124	3	6	0.000697918	48887	Homo sapiens	UCP2	P55851;P55916	R-HSA-166220;R-HSA-166387;R-HSA-166214
R-HSA-193807	Synthesis of bile acids and bile salts via 27-hydroxycholesterol	3	34	0.00319789	0.00443551	0.0997124	2	12	0.00139584	48887	Homo sapiens	AKR1C1;AKR1C3	P17516;P42330;Q04828	R-HSA-193841;R-HSA-193800
R-HSA-72706	GTP hydrolysis and joining of the 60S ribosomal subunit	5	113	0.0106283	0.00481979	0.0997124	3	3	0.000348959	48887	Homo sapiens	EIF4B;RPL5;RPL23;RPL3	Q92901;P46777;P62829;P39023;P23588	R-HSA-72671;R-HSA-72619;R-HSA-72672
R-HSA-167827	The proton buffering model	2	11	0.00103461	0.00514766	0.0997124	1	1	0.00011632	48887	Homo sapiens	UCP2	P55851;P55916	R-HSA-170026
R-HSA-927802	Nonsense-Mediated Decay (NMD)	5	115	0.0108164	0.00518374	0.0997124	6	6	0.000697918	48887	Homo sapiens	RPL5;RPL23;RPL3;PABPC1	P11940;Q92901;P46777;P62829;P39023	R-HSA-927832;R-HSA-927789;R-HSA-927889;R-HSA-927836;R-HSA-927813;R-HSA-927830
R-HSA-975957	Nonsense Mediated Decay (NMD) enhanced by the Exon Junction Complex (EJC)	5	115	0.0108164	0.00518374	0.0997124	5	5	0.000581598	48887	Homo sapiens	RPL5;RPL23;RPL3;PABPC1	P11940;Q92901;P46777;P62829;P39023	R-HSA-927832;R-HSA-927889;R-HSA-927836;R-HSA-927813;R-HSA-927830
R-HSA-72766	Translation	6	165	0.0155192	0.00529947	0.0997124	23	39	0.00453647	48887	Homo sapiens	EIF4B;RPL5;RPL23;RPL3;PABPC1	P11940;Q92901;P46777;P62829;P39023;P23588	R-HSA-72697;R-HSA-141671;R-HSA-72671;R-HSA-157849;R-HSA-156907;R-HSA-1799332;R-HSA-1799335;R-HSA-1799329;R-HSA-141673;R-HSA-156808;R-HSA-1799330;R-HSA-72621;R-HSA-1799326;R-HSA-156915;R-HSA-156912;R-HSA-156823;R-HSA-72619;R-HSA-72673;R-HSA-72672;R-HSA-156923;R-HSA-72647;R-HSA-156826;R-HSA-141691
R-HSA-975634	Retinoid metabolism and transport	4	73	0.00686606	0.00553958	0.0997124	1	27	0.00314063	48887	Homo sapiens	AKR1C1;AKR1C3;AKR1B10	P17516;O60218;P42330;Q04828	R-HSA-2855252
R-HSA-166187	Mitochondrial Uncoupling Proteins	2	13	0.00122272	0.00710088	0.120715	4	7	0.000814238	48887	Homo sapiens	UCP2	P55851;P55916	R-HSA-166220;R-HSA-170026;R-HSA-166387;R-HSA-166214
R-HSA-193775	Synthesis of bile acids and bile salts via 24-hydroxycholesterol	3	42	0.00395034	0.00791347	0.126615	2	28	0.00325695	48887	Homo sapiens	AKR1C1;AKR1C3	P17516;P42330;Q04828	R-HSA-193758;R-HSA-193781
R-HSA-156902	Peptide chain elongation	4	93	0.00874718	0.0126305	0.165261	4	5	0.000581598	48887	Homo sapiens	RPL5;RPL23;RPL3	Q92901;P46777;P62829;P39023	R-HSA-156915;R-HSA-156912;R-HSA-156907;R-HSA-156923
R-HSA-72764	Eukaryotic Translation Termination	4	97	0.0091234	0.0145238	0.165261	3	4	0.000465279	48887	Homo sapiens	RPL5;RPL23;RPL3	Q92901;P46777;P62829;P39023	R-HSA-141671;R-HSA-141673;R-HSA-141691
R-HSA-72689	Formation of a pool of free 40S subunits	4	98	0.00921746	0.0150237	0.165261	1	2	0.000232639	48887	Homo sapiens	RPL5;RPL23;RPL3	Q92901;P46777;P62829;P39023	R-HSA-72673
R-HSA-156842	Eukaryotic Translation Elongation	4	98	0.00921746	0.0150237	0.165261	4	9	0.00104688	48887	Homo sapiens	RPL5;RPL23;RPL3	Q92901;P46777;P62829;P39023	R-HSA-156915;R-HSA-156912;R-HSA-156907;R-HSA-156923
R-HSA-1428517	The citric acid (TCA) cycle and respiratory electron transport	6	207	0.0194695	0.0150261	0.165287	9	44	0.00511806	48887	Homo sapiens	IDH2;ETFB;UCP2;NDUFV1	P49821;P38117;P55851;P55916;P50213;P48735	R-HSA-166220;R-HSA-170026;R-HSA-169270;R-HSA-166387;R-HSA-163217;R-HSA-450984;R-HSA-166214;R-HSA-70967;R-HSA-169260
R-HSA-2187338	Visual phototransduction	5	157	0.0147667	0.0179937	0.179937	2	85	0.00988717	48887	Homo sapiens	AKR1C1;AKR1C3;PRKCA;AKR1B10	P17516;P17252;O60218;P42330;Q04828	R-HSA-74615;R-HSA-2855252
R-HSA-192823	Viral mRNA Translation	4	108	0.010158	0.0206255	0.206255	2	2	0.000232639	48887	Homo sapiens	RPL5;RPL23;RPL3	Q92901;P46777;P62829;P39023	R-HSA-192704;R-HSA-192841
R-HSA-1799339	SRP-dependent cotranslational protein targeting to membrane	4	114	0.0107223	0.0245288	0.220759	5	5	0.000581598	48887	Homo sapiens	RPL5;RPL23;RPL3	Q92901;P46777;P62829;P39023	R-HSA-1799326;R-HSA-1799332;R-HSA-1799335;R-HSA-1799329;R-HSA-1799330
R-HSA-429947	Deadenylation of mRNA	2	26	0.00244545	0.0262103	0.235893	3	3	0.000348959	48887	Homo sapiens	EIF4B;PABPC1	P11940;P23588	R-HSA-429992;R-HSA-430021;R-HSA-429955
R-HSA-397014	Muscle contraction	3	69	0.00648984	0.0291854	0.262669	5	13	0.00151216	48887	Homo sapiens	ANXA1;TNNT1	P04083;P13805;P45379	R-HSA-5263628;R-HSA-390597;R-HSA-390598;R-HSA-390593;R-HSA-390595
R-HSA-3000170	Syndecan interactions	2	29	0.00272761	0.0320122	0.28811	2	15	0.00174479	48887	Homo sapiens	PRKCA;ITGB4	P17252;P16144	R-HSA-2750187;R-HSA-2731074
R-HSA-193368	Synthesis of bile acids and bile salts via 7alpha-hydroxycholesterol	3	76	0.00714823	0.0371946	0.297556	2	39	0.00453647	48887	Homo sapiens	AKR1C1;AKR1C3	P17516;P42330;Q04828	R-HSA-192036;R-HSA-192160
R-HSA-163200	Respiratory electron transport, ATP synthesis by chemiosmotic coupling, and heat production by uncoupling proteins.	4	138	0.0129797	0.0443932	0.355145	7	16	0.00186111	48887	Homo sapiens	ETFB;UCP2;NDUFV1	P49821;P38117;P55851;P55916	R-HSA-166220;R-HSA-170026;R-HSA-169270;R-HSA-166387;R-HSA-163217;R-HSA-166214;R-HSA-169260
