# Supplementary material for: Transcriptome profiling of influenza A virus-infected lung epithelial (A549) cells with lariciresinol-4-β-D-glucopyranoside treatment
Source: PLoS One. 2017 Mar 8;12(3):e0173058. doi: 10.1371/journal.pone.0173058 (PMC5342222; doi:10.1371/journal.pone.0173058)
Supplement: S4 Table — The expression of these genes was altered at least fold change ≥ ± 1.5 and p-value < 0.05. (XLSX) [file pone.0173058.s006.xlsx]

## Sheet: Supplementary Table 4
Gene symbol	Up/Down	Gene description	Fold_change(CVLH/CV)
ATF3	UP	activating transcription factor 3	6.05833
BBC3	UP	BCL2 binding component 3	2.13364
C1S	UP	complement component 1, s subcomponent	3.45297
CCL3	UP	chemokine (C-C motif) ligand 3	3.07811
CDKN1A	UP	cyclin-dependent kinase inhibitor 1A (p21, Cip1)	1.83844
CMTM4	UP	CKLF-like MARVEL transmembrane domain containing 4	1.35291
DUSP1	UP	dual specificity phosphatase 1	2.20112
ENSG00000262112.1	UP	ENSG00000262112.1	2.43002
EREG	UP	epiregulin	2.13451
FOSL1	UP	FOS-like antigen 1	5.96749
GADD45A	UP	growth arrest and DNA-damage-inducible, alpha	2.56102
GBP4	UP	guanylate binding protein 4	2.75745
IFNL2	UP	interferon, lambda 2	1.92831
IFNL3	UP	interferon, lambda 3	1.9
JUN	UP	jun proto-oncogene	2.23612
LTA4H	UP	leukotriene A4 hydrolase	1.45428
MAFF	UP	v-maf musculoaponeurotic fibrosarcoma oncogene homolog F (avian)	2.07196
MIR3614	UP	microRNA 3614	2.26644
MIR621	UP	microRNA 621	8.10964
NR0B1	UP	nuclear receptor subfamily 0, group B, member 1	2.95998
PABPC1	UP	poly(A) binding protein, cytoplasmic 1	1.69728
PPP1R15A	UP	protein phosphatase 1, regulatory subunit 15A	3.39122
RSAD2	UP	radical S-adenosyl methionine domain containing 2	3.16623
SERTAD1	UP	SERTA domain containing 1	3.45858
SNORD34	UP	small nucleolar RNA, C/D box 34	2.32299
SNRPN	UP	small nuclear ribonucleoprotein polypeptide N	1.6244
TNFRSF12A	UP	tumor necrosis factor receptor superfamily, member 12A	2.77969
TRIM25	UP	tripartite motif containing 25	2.23046
VAT1	UP	vesicle amine transport protein 1 homolog (T. californica)	1.82835
ABCC2	Down	ATP-binding cassette, sub-family C (CFTR/MRP), member 2	-1.82542
ADORA2A	Down	adenosine A2a receptor	-2.99425
AKR1B1	Down	aldo-keto reductase family 1, member B1	-3.89618
AKR1B10	Down	aldo-keto reductase family 1, member B10 (aldose reductase)	-7.983
AKR1C1	Down	aldo-keto reductase family 1, member C1	-4.18983
AKR1C3	Down	aldo-keto reductase family 1, member C3	-2.82142
ALDH1A1	Down	aldehyde dehydrogenase 1 family, member A1	-3.14611
ALDH3A1	Down	aldehyde dehydrogenase 3 family, member A1	-2.19946
APOL1	Down	apolipoprotein L, 1	-2.38618
ASS1	Down	argininosuccinate synthase 1	-366.564
BIRC3	Down	baculoviral IAP repeat containing 3	-2.97895
BST2	Down	bone marrow stromal cell antigen 2	-3.17412
C15orf48	Down	chromosome 15 open reading frame 48	-1.76494
C1QL1	Down	complement component 1, q subcomponent-like 1	-48.3396
C1QTNF1	Down	C1q and tumor necrosis factor related protein 1	-2.13202
C1R	Down	complement component 1, r subcomponent	-1.66873
C3	Down	complement component 3	-8.97192
C5orf15	Down	chromosome 5 open reading frame 15	-1.38862
CCL2	Down	chemokine (C-C motif) ligand 2	-3.38064
CCL20	Down	chemokine (C-C motif) ligand 20	-2.64711
CD38	Down	CD38 molecule	-3.15283
CD40	Down	CD40 molecule, TNF receptor superfamily member 5	-1.49446
CD68	Down	CD68 molecule	-2.02251
CDC42EP4	Down	CDC42 effector protein (Rho GTPase binding) 4	-1.62168
CEACAM1	Down	carcinoembryonic antigen-related cell adhesion molecule 1 (biliary glycoprotein)	-2.62026
CLDN4	Down	claudin 4	-3.98816
COL4A1	Down	collagen, type IV, alpha 1	-3.50195
COL4A2	Down	collagen, type IV, alpha 2	-2.43086
CPLX2	Down	complexin 2	-11.822
CSF3	Down	colony stimulating factor 3 (granulocyte)	-16.4409
CTSS	Down	cathepsin S	-3.24015
CX3CL1	Down	chemokine (C-X3-C motif) ligand 1	-4.82573
CXCL1	Down	chemokine (C-X-C motif) ligand 1 (melanoma growth stimulating activity, alpha)	-12.5638
CXCL2	Down	chemokine (C-X-C motif) ligand 2	-3.44435
CXCL3	Down	chemokine (C-X-C motif) ligand 3	-7.56849
CXCL5	Down	chemokine (C-X-C motif) ligand 5	-6.7059
CYP2S1	Down	cytochrome P450, family 2, subfamily S, polypeptide 1	-2.84777
DKK1	Down	dickkopf WNT signaling pathway inhibitor 1	-1.98517
DLL4	Down	delta-like 4 (Drosophila)	-4.90909
EBI3	Down	Epstein-Barr virus induced 3	-5.08257
EFNA1	Down	ephrin-A1	-4.49196
ELF3	Down	E74-like factor 3 (ets domain transcription factor, epithelial-specific )	-1.61246
ENSG00000257452.1	Down	ENSG00000257452.1	-2.0754
ENSG00000264785.1	Down	ENSG00000264785.1	-2.25862
ENSG00000267282.1	Down	ENSG00000267282.1	-2.44933
ENSG00000268739.1	Down	ENSG00000268739.1	-5.77536
ENSG00000270408.1	Down	ENSG00000270408.1	-1.39994
FSTL3	Down	follistatin-like 3 (secreted glycoprotein)	-2.50995
GRAMD1B	Down	GRAM domain containing 1B	-2.77994
HAS3	Down	hyaluronan synthase 3	-4.69796
HIAT1	Down	hippocampus abundant transcript 1	-1.87616
HSD3B7	Down	hydroxy-delta-5-steroid dehydrogenase, 3 beta- and steroid delta-isomerase 7	-5.09257
ICAM1	Down	intercellular adhesion molecule 1	-1.84756
IDO1	Down	indoleamine 2,3-dioxygenase 1	-2.00299
IFI27	Down	interferon, alpha-inducible protein 27	-1.98242
IFITM1	Down	interferon induced transmembrane protein 1	-3.04647
IFITM3	Down	interferon induced transmembrane protein 3	-1.93503
IFNGR1	Down	interferon gamma receptor 1	-2.56118
IGFBP6	Down	insulin Like Growth Factor Binding Protein 6	-5.25071
IKBKE	Down	inhibitor of kappa light polypeptide gene enhancer in B-cells, kinase epsilon	-4.94235
IL32	Down	interleukin 32	-3.22958
IL4I1	Down	interleukin 4 induced 1	-2.04172
IL6	Down	interleukin 6	-2.40818
IL8	Down	interleukin 8	-4.24746
INSL4	Down	insulin-like 4 (placenta)	-5.03017
KCNK1	Down	potassium channel, subfamily K, member 1	-1.66768
KLK10	Down	kallikrein-related peptidase 10	-4.13228
KRT17	Down	keratin 17	-4.186
LAMB3	Down	laminin, beta 3	-4.779
LCN2	Down	lipocalin 2	-13.0307
LGALS9	Down	lectin, galactoside-binding, soluble, 9	-4.29281
LY6E	Down	lymphocyte antigen 6E	-2.70471
MAP2K2	Down	mitogen-activated protein kinase kinase 2	-2.16773
MAP3K8	Down	mitogen-activated protein kinase kinase kinase 8	-1.71692
MDK	Down	midkine (neurite growth-promoting factor 2)	-1.85249
MIR147B	Down	microRNA 147b	-2.11789
MUC1	Down	mucin 1, cell surface associated	-3.64934
NPTX1	Down	neuronal pentraxin I	-4.05265
NTS	Down	neurotensin	-2.92335
PDZK1IP1	Down	PDZK1 interacting protein 1	-54.585
PGAM1	Down	phosphoglycerate mutase 1 (brain)	-1.75276
PIK3AP1	Down	phosphoinositide-3-kinase adaptor protein 1	-2.82673
PSMA6	Down	proteasome (prosome, macropain) subunit, alpha type, 6	-1.67014
PTGES	Down	prostaglandin E synthase	-3.33063
PVRL2	Down	poliovirus receptor-related 2 (herpesvirus entry mediator B)	-2.04858
RARRES1	Down	retinoic acid receptor responder (tazarotene induced) 1	-16.4445
RARRES3	Down	retinoic acid receptor responder (tazarotene induced) 3	-6.23358
RHOG	Down	ras homolog family member G	-1.45125
RHOV	Down	ras homolog family member V	-4.08826
RTP4	Down	receptor (chemosensory) transporter protein 4	-1.63478
S100A4	Down	S100 calcium binding protein A4	-3.16723
SAA1	Down	serum amyloid A1	-8.83763
SAA2	Down	serum amyloid A2	-15.6714
SAT1	Down	spermidine/spermine N1-acetyltransferase 1	-2.0742
SCD	Down	stearoyl-CoA desaturase (delta-9-desaturase)	-2.71263
SLC16A3	Down	solute carrier family 16, member 3 (monocarboxylic acid transporter 4)	-6.93206
SLC2A6	Down	solute carrier family 2 (facilitated glucose transporter), member 6	-4.18595
SLC39A8	Down	solute carrier family 39 (zinc transporter), member 8	-8.93487
SOD2	Down	superoxide dismutase 2, mitochondrial	-2.26376
STAT5A	Down	signal transducer and activator of transcription 5A	-1.85654
TAC3	Down	tachykinin 3	-7.35845
TGM2	Down	transglutaminase 2 (C polypeptide, protein-glutamine-gamma-glutamyltransferase)	-2.34754
THBD	Down	thrombomodulin	-3.09043
TMBIM1	Down	transmembrane BAX inhibitor motif containing 1	-1.70218
TMEM132A	Down	transmembrane protein 132A	-2.18592
TMEM173	Down	transmembrane protein 173	-6.54359
TMEM62	Down	transmembrane protein 62	-1.25201
TNFAIP2	Down	tumor necrosis factor, alpha-induced protein 2	-2.13612
TRIM22	Down	tripartite motif containing 22	-1.74029
TSKU	Down	tsukushi, small leucine rich proteoglycan	-1.91168
TYMP	Down	thymidine phosphorylase	-1.82988
USF1	Down	upstream transcription factor 1	-1.19427
VANGL2	Down	VANGL planar cell polarity protein 2	-3.97922
VTN	Down	vitronectin	-9.63677
ZBTB32	Down	zinc finger and BTB domain containing 32	-6.20527
ZC3H12A	Down	zinc finger CCCH-type containing 12A	-3.53401
ZNF385A	Down	zinc finger protein 385A	-3.5392
