# Supplementary material for: Transcriptome profiling of influenza A virus-infected lung epithelial (A549) cells with lariciresinol-4-β-D-glucopyranoside treatment
Source: PLoS One. 2017 Mar 8;12(3):e0173058. doi: 10.1371/journal.pone.0173058 (PMC5342222; doi:10.1371/journal.pone.0173058)
Supplement: S5 Table — GO enrichment analysis showed these DEGs directly regulated by lariciresinol-4-β-D-glucopyranoside were enriched in defence response to virus, immune response and antiviral defence. KEGG pathway enrichment analysis showed that these DEGs were enriched in pathways such as chemokine signaling pathway, cytokine-cytokine receptor interaction and T cell receptor signaling pathway. (XLSX) [file pone.0173058.s007.xlsx]

## Sheet: Supplementary Table 5
Annotation Cluster 1	Enrichment Score: 7.475193835417729
Category	Term	Count	%	PValue	Genes	List Total	Pop Hits	Pop Total	Fold Enrichment	Bonferroni	Benjamini	FDR
GOTERM_CC_DIRECT	GO:0005615~extracellular space	39	28.6765	1.0217e-13	S100A4, CSF3, CXCL1, CCL3, INSL4, CCL2, CXCL5, C3, CXCL3, CXCL2, IGFBP6, FSTL3, VTN, IL32, CX3CL1, TAC3, ALDH3A1, IFNL2, SAA2, CCL20, SAA1, C1QTNF1, IFNL3, TSKU, EBI3, MUC1, ICAM1, IL6, CTSS, CD40, LGALS9, LCN2, DKK1, APOL1, THBD, EREG, AKR1B1, CMTM4, TNFAIP2	132	1347	18224	3.9973	1.8181e-11	1.8181e-11	1.25577e-10
UP_KEYWORDS	Secreted	41	30.1471	1.37644e-11	CSF3, CXCL1, CCL3, INSL4, CCL2, CXCL5, C3, EFNA1, CXCL3, IGFBP6, CXCL2, FSTL3, VTN, IL32, CX3CL1, MDK, TAC3, LAMB3, IFNL2, SAA2, CCL20, SAA1, C1QTNF1, KLK10, IFNL3, TSKU, EBI3, CEACAM1, MUC1, IL6, COL4A2, COL4A1, CD40, LGALS9, LCN2, DKK1, APOL1, NTS, EREG, AKR1B10, C1QL1	132	1965	20581	3.25322	2.97312e-09	2.97312e-09	1.74695e-08
UP_SEQ_FEATURE	signal peptide	54	39.7059	8.05986e-11	INSL4, EFNA1, IGFBP6, FSTL3, IL4I1, VTN, IFNL2, SAA2, SAA1, KLK10, IFNL3, TSKU, IFNGR1, EBI3, CEACAM1, ICAM1, TMEM132A, CD40, CTSS, C5ORF15, THBD, EREG, DLL4, C1QL1, CXCL1, CSF3, CCL3, CCL2, CXCL5, TNFRSF12A, C3, CXCL3, CXCL2, IL32, C1R, CX3CL1, C1S, MDK, TAC3, CD68, NPTX1, LAMB3, LY6E, CCL20, C1QTNF1, MUC1, IL6, COL4A2, COL4A1, SOD2, LCN2, DKK1, APOL1, NTS	132	3346	20063	2.45296	3.98157e-08	3.98157e-08	1.15868e-07
GOTERM_CC_DIRECT	GO:0005576~extracellular region	36	26.4706	1.68026e-09	CSF3, CXCL1, CCL3, CCL2, CXCL5, C3, EFNA1, CXCL3, CXCL2, IGFBP6, FSTL3, IL4I1, VTN, C1R, CX3CL1, C1S, MDK, TAC3, LAMB3, IFNL2, CCL20, SAA1, C1QTNF1, KLK10, IFNL3, EBI3, IL6, COL4A2, COL4A1, MAP2K2, CTSS, LCN2, DKK1, APOL1, NTS, EREG	132	1610	18224	3.08707	2.99086e-07	1.49543e-07	2.0658e-06
UP_KEYWORDS	Signal	56	41.1765	1.07587e-08	INSL4, EFNA1, CYP2S1, IGFBP6, FSTL3, IL4I1, VTN, IFNL2, SAA2, SAA1, KLK10, IFNL3, TSKU, IFNGR1, EBI3, CEACAM1, ICAM1, TMEM132A, CD40, CTSS, C5ORF15, THBD, EREG, DLL4, C1QL1, CSF3, CXCL1, CCL3, CCL2, CXCL5, TNFRSF12A, C3, CXCL3, CXCL2, IL32, C1R, CX3CL1, C1S, MDK, TAC3, CD68, NPTX1, LAMB3, LY6E, CCL20, C1QTNF1, SLC39A8, MUC1, IL6, COL4A2, COL4A1, LCN2, IFI27, DKK1, APOL1, NTS	132	4160	20581	2.09888	2.32388e-06	7.74626e-07	1.36547e-05
UP_KEYWORDS	Disulfide bond	44	32.3529	4.415e-06	CSF3, CXCL1, CCL3, INSL4, CCL2, CXCL5, C3, EFNA1, ADORA2A, TNFRSF12A, CXCL3, IGFBP6, CXCL2, FSTL3, IL4I1, VTN, C1R, C1S, CX3CL1, MDK, CD68, LAMB3, NPTX1, LY6E, CCL20, KLK10, IFNL3, IFNGR1, CEACAM1, MUC1, ICAM1, IL6, COL4A2, COL4A1, BST2, CTSS, CD40, KCNK1, LCN2, CD38, DKK1, THBD, EREG, DLL4	132	3434	20581	1.99777	0.000953187	0.000119198	0.00560328
UP_SEQ_FEATURE	disulfide bond	40	29.4118	5.76328e-06	CSF3, CXCL1, CCL3, INSL4, CCL2, CXCL5, C3, ADORA2A, TNFRSF12A, EFNA1, CXCL3, CXCL2, IGFBP6, FSTL3, IL4I1, VTN, C1R, C1S, CX3CL1, MDK, CD68, NPTX1, LAMB3, LY6E, CCL20, KLK10, IFNGR1, CEACAM1, ICAM1, IL6, COL4A2, COL4A1, CTSS, CD40, LCN2, CD38, DKK1, THBD, EREG, DLL4	132	2917	20063	2.08423	0.00284302	0.00142252	0.00828496
UP_KEYWORDS	Glycoprotein	46	33.8235	0.000867471	CSF3, CCL2, C3, ADORA2A, EFNA1, IGFBP6, FSTL3, IL4I1, VTN, C1R, C1S, CX3CL1, TMEM62, CD68, NPTX1, SLC2A6, LAMB3, LY6E, C1QTNF1, SLC39A8, KLK10, TSKU, IFNGR1, EBI3, CEACAM1, MUC1, ICAM1, IL6, COL4A2, COL4A1, BST2, TMEM132A, CTSS, CD40, KCNK1, LCN2, C5ORF15, CD38, DKK1, APOL1, THBD, PSMA6, EREG, DLL4, HAS3, ABCC2	132	4551	20581	1.57595	0.170934	0.0154999	1.09541
UP_SEQ_FEATURE	glycosylation site:N-linked (GlcNAc...)	44	32.3529	0.00116911	CCL2, RARRES1, C3, ADORA2A, EFNA1, FSTL3, IL4I1, VTN, C1R, C1S, CX3CL1, TMEM62, CD68, LAMB3, NPTX1, SLC2A6, LY6E, C1QTNF1, SLC39A8, KLK10, TSKU, IFNGR1, EBI3, CEACAM1, MUC1, ICAM1, IL6, COL4A2, COL4A1, BST2, TMEM132A, CTSS, CD40, KCNK1, LCN2, C5ORF15, CD38, DKK1, APOL1, THBD, EREG, DLL4, HAS3, ABCC2	132	4234	20063	1.57952	0.438913	0.109147	1.66763
Annotation Cluster 2	Enrichment Score: 5.2015127424993315
Category	Term	Count	%	PValue	Genes	List Total	Pop Hits	Pop Total	Fold Enrichment	Bonferroni	Benjamini	FDR
GOTERM_BP_DIRECT	GO:0051607~defense response to virus	12	8.82353	4.16664e-08	TMEM173, IL6, IFNL2, IFITM1, BST2, IFITM3, ZC3H12A, RSAD2, TRIM25, CD40, IFNL3, TRIM22	126	165	16792	9.69235	5.054e-05	1.26352e-05	6.7451e-05
UP_KEYWORDS	Immunity	15	11.0294	3.79496e-06	BST2, IFITM1, C3, IFITM3, RSAD2, C1R, TRIM25, IDO1, CD40, C1S, LGALS9, LCN2, TMEM173, MAP3K8, ZC3H12A	132	500	20581	4.6775	0.000819377	0.000117095	0.00481638
UP_KEYWORDS	Innate immunity	10	7.35294	4.54794e-05	LCN2, TMEM173, IFITM1, BST2, C3, IFITM3, RSAD2, TRIM25, C1R, C1S	132	261	20581	5.97382	0.00977568	0.000981895	0.0577062
GOTERM_BP_DIRECT	GO:0045071~negative regulation of viral genome replication	5	3.67647	0.000217341	IFITM1, BST2, IFITM3, RSAD2, IFNL3	126	40	16792	16.6587	0.231768	0.0113982	0.351259
Annotation Cluster 3	Enrichment Score: 4.4963960474044935
Category	Term	Count	%	PValue	Genes	List Total	Pop Hits	Pop Total	Fold Enrichment	Bonferroni	Benjamini	FDR
UP_KEYWORDS	Cytokine	15	11.0294	1.92283e-11	CXCL1, CSF3, CCL3, IL6, CCL2, CXCL5, CXCL3, CXCL2, IL32, CX3CL1, IFNL2, CCL20, IFNL3, CMTM4, EBI3	132	190	20581	12.3092	4.15331e-09	2.07665e-09	2.44042e-08
GOTERM_BP_DIRECT	GO:0006955~immune response	19	13.9706	2.18664e-09	CXCL1, CSF3, IL6, CCL3, CCL2, CXCL5, C3, CXCL3, IFITM3, CXCL2, IL32, C1R, VTN, CX3CL1, CD40, CTSS, TRIM22, IKBKE, CCL20	126	421	16792	6.01455	2.65239e-06	2.65239e-06	3.53981e-06
UP_KEYWORDS	Chemotaxis	10	7.35294	1.15781e-08	TYMP, CCL3, CCL2, CXCL5, CCL20, CXCL3, CXCL2, CX3CL1, CMTM4, LGALS9	132	97	20581	16.0739	2.50087e-06	6.25217e-07	1.46947e-05
SMART	SM00199:SCY	8	5.88235	1.5381e-08	CXCL1, CCL3, CCL2, CXCL5, CCL20, CXCL3, CXCL2, CX3CL1	71	43	10057	26.3531	1.19972e-06	1.19972e-06	1.62697e-05
INTERPRO	IPR001811:Chemokine interleukin-8-like domain	8	5.88235	2.28466e-08	CXCL1, CCL3, CCL2, CXCL5, CCL20, CXCL3, CXCL2, CX3CL1	126	46	18559	25.6163	7.2652e-06	7.2652e-06	3.08011e-05
GOTERM_BP_DIRECT	GO:0006935~chemotaxis	11	8.08824	2.47814e-08	CXCL1, TYMP, CCL3, CCL2, CXCL5, CCL20, CXCL2, CX3CL1, CMTM4, FOSL1, LGALS9	126	122	16792	12.0161	3.00594e-05	1.50298e-05	4.01171e-05
GOTERM_BP_DIRECT	GO:0060326~cell chemotaxis	9	6.61765	2.66201e-08	CXCL1, CCL3, CCL2, SAA2, CXCL5, CCL20, CXCL2, CX3CL1, RHOG	126	65	16792	18.4527	3.22896e-05	1.07633e-05	4.30935e-05
GOTERM_MF_DIRECT	GO:0008009~chemokine activity	8	5.88235	6.11853e-08	CXCL1, CCL3, CCL2, CXCL5, CCL20, CXCL3, CXCL2, CX3CL1	124	49	16881	22.2265	1.9212e-05	1.9212e-05	8.23305e-05
KEGG_PATHWAY	hsa04668:TNF signaling pathway	11	8.08824	1.49042e-07	CXCL1, ICAM1, IL6, CCL2, CCL20, CXCL3, JUN, CXCL2, MAP3K8, CX3CL1, BIRC3	75	106	6910	9.56101	2.47406e-05	2.47406e-05	0.000181097
GOTERM_BP_DIRECT	GO:0032496~response to lipopolysaccharide	11	8.08824	4.05495e-07	CXCL1, THBD, CXCL5, PTGES, CXCL3, JUN, CXCL2, IDO1, CD40, LGALS9, SOD2	126	164	16792	8.93883	0.000491745	8.19743e-05	0.000656429
GOTERM_BP_DIRECT	GO:0070098~chemokine-mediated signaling pathway	8	5.88235	9.58317e-07	CXCL1, CCL3, CCL2, CXCL5, CCL20, CXCL3, CXCL2, CX3CL1	126	71	16792	15.0163	0.00116176	0.000166049	0.00155135
GOTERM_BP_DIRECT	GO:0071347~cellular response to interleukin-1	8	5.88235	9.58317e-07	LCN2, ICAM1, IL6, CCL3, CCL2, CCL20, ZC3H12A, CX3CL1	126	71	16792	15.0163	0.00116176	0.000166049	0.00155135
GOTERM_BP_DIRECT	GO:0071356~cellular response to tumor necrosis factor	9	6.61765	1.6346e-06	LCN2, ICAM1, IL6, CCL3, CCL2, ASS1, CCL20, ZC3H12A, CX3CL1	126	110	16792	10.9039	0.00198081	0.000247816	0.00264612
GOTERM_BP_DIRECT	GO:0071222~cellular response to lipopolysaccharide	9	6.61765	2.004e-06	LCN2, CSF3, ICAM1, IL6, CCL2, ASS1, CCL20, ZC3H12A, CD40	126	113	16792	10.6144	0.00242791	0.000270059	0.00324411
GOTERM_BP_DIRECT	GO:0006954~inflammatory response	14	10.2941	5.02072e-06	CXCL1, CCL3, IL6, CCL2, ELF3, CXCL5, C3, ADORA2A, CXCL3, CXCL2, CD40, LGALS9, CCL20, ZC3H12A	126	379	16792	4.9229	0.00607164	0.00060883	0.00812741
UP_KEYWORDS	Inflammatory response	9	6.61765	5.91083e-06	CXCL1, CCL3, CCL2, ELF3, CCL20, C3, CXCL3, CXCL2, ZC3H12A	132	152	20581	9.23191	0.00127593	0.00014185	0.00750164
GOTERM_MF_DIRECT	GO:0045236~CXCR chemokine receptor binding	4	2.94118	3.07108e-05	CXCL1, CXCL5, CXCL3, CXCL2	124	9	16881	60.5054	0.00959699	0.00481006	0.0413163
GOTERM_BP_DIRECT	GO:0070374~positive regulation of ERK1 and ERK2 cascade	9	6.61765	4.94876e-05	ICAM1, IL6, CCL3, CCL2, CCL20, MAP2K2, JUN, CX3CL1, LGALS9	126	175	16792	6.85388	0.0582636	0.00332944	0.0800821
GOTERM_BP_DIRECT	GO:0048247~lymphocyte chemotaxis	5	3.67647	5.21708e-05	CCL3, CCL2, CCL20, SAA1, CX3CL1	126	28	16792	23.7982	0.061324	0.00332524	0.0844226
GOTERM_BP_DIRECT	GO:0071346~cellular response to interferon-gamma	6	4.41176	6.47949e-05	CCL3, CCL2, ASS1, CCL20, CX3CL1, LGALS9	126	57	16792	14.0284	0.0755892	0.00392223	0.104841
INTERPRO	IPR018048:CXC chemokine, conserved site	4	2.94118	8.12025e-05	CXCL1, CXCL5, CXCL3, CXCL2	126	13	18559	45.3211	0.0254929	0.00857087	0.109419
INTERPRO	IPR001089:CXC chemokine	4	2.94118	8.12025e-05	CXCL1, CXCL5, CXCL3, CXCL2	126	13	18559	45.3211	0.0254929	0.00857087	0.109419
GOTERM_BP_DIRECT	GO:0048246~macrophage chemotaxis	4	2.94118	0.000109062	CCL3, CCL2, SAA1, CX3CL1	126	13	16792	41.0061	0.123921	0.00628017	0.176407
GOTERM_BP_DIRECT	GO:0030593~neutrophil chemotaxis	6	4.41176	0.000131108	CCL3, CCL2, CCL20, SAA1, CXCL3, CX3CL1	126	66	16792	12.1154	0.147041	0.00720321	0.212031
GOTERM_BP_DIRECT	GO:0002548~monocyte chemotaxis	5	3.67647	0.00026315	IL6, CCL3, CCL2, CCL20, CX3CL1	126	42	16792	15.8655	0.273301	0.0132137	0.425146
KEGG_PATHWAY	hsa05323:Rheumatoid arthritis	7	5.14706	0.00033261	ICAM1, IL6, CCL3, CCL2, CXCL5, CCL20, JUN	75	88	6910	7.32879	0.0537254	0.0182391	0.403399
KEGG_PATHWAY	hsa05144:Malaria	5	3.67647	0.00178396	CSF3, ICAM1, IL6, CCL2, CD40	75	49	6910	9.40136	0.256512	0.0414592	2.14622
KEGG_PATHWAY	hsa05134:Legionellosis	5	3.67647	0.00255773	CXCL1, IL6, C3, CXCL3, CXCL2	75	54	6910	8.53086	0.346314	0.0517536	3.06391
KEGG_PATHWAY	hsa04060:Cytokine-cytokine receptor interaction	9	6.61765	0.00302538	CSF3, IL6, CCL3, CCL2, CCL20, TNFRSF12A, CX3CL1, CD40, IFNGR1	75	230	6910	3.60522	0.395271	0.0543531	3.61469
KEGG_PATHWAY	hsa04062:Chemokine signaling pathway	8	5.88235	0.00359367	CXCL1, CCL3, CCL2, CXCL5, CCL20, CXCL3, CXCL2, CX3CL1	75	186	6910	3.96272	0.449883	0.0580117	4.28015
KEGG_PATHWAY	hsa05142:Chagas disease (American trypanosomiasis)	6	4.41176	0.00496511	IL6, CCL3, CCL2, C3, JUN, IFNGR1	75	104	6910	5.31538	0.562318	0.0723629	5.86877
INTERPRO	IPR000827:CC chemokine, conserved site	3	2.20588	0.0112739	CCL3, CCL2, CCL20	126	24	18559	18.4117	0.972825	0.402538	14.1745
GOTERM_BP_DIRECT	GO:0090023~positive regulation of neutrophil chemotaxis	3	2.20588	0.0115205	CXCL1, CXCL3, CXCL2	126	22	16792	18.1732	0.999999	0.225513	17.1038
BBID	18.Cytokine_astocytes	4	2.94118	0.0159075	ICAM1, IL6, CCL2, C3	15	16	388	6.46667	0.481828	0.481828	13.7196
GOTERM_BP_DIRECT	GO:0050729~positive regulation of inflammatory response	4	2.94118	0.0171604	CCL3, CCL2, TGM2, CX3CL1	126	73	16792	7.30246	1	0.27604	24.4375
GOTERM_BP_DIRECT	GO:0008360~regulation of cell shape	5	3.67647	0.0206607	ICAM1, IL6, CCL3, CCL2, CDC42EP4	126	140	16792	4.75964	1	0.314748	28.678
GOTERM_BP_DIRECT	GO:0043200~response to amino acid	3	2.20588	0.0222046	ICAM1, IL6, CCL2	126	31	16792	12.8971	1	0.326151	30.4766
GOTERM_BP_DIRECT	GO:0043547~positive regulation of GTPase activity	10	7.35294	0.0253442	ALDH1A1, ICAM1, CCL3, CCL2, EREG, CCL20, JUN, CX3CL1, CD40, CDC42EP4	126	565	16792	2.35876	1	0.351104	34.0036
BBID	109.Chemokine_families	4	2.94118	0.0653366	CCL3, CCL2, CCL20, CX3CL1	15	27	388	3.8321	0.937358	0.60285	46.3031
GOTERM_BP_DIRECT	GO:0007186~G-protein coupled receptor signaling pathway	11	8.08824	0.133001	AKR1C3, CXCL1, CCL3, CCL2, CXCL5, CCL20, C3, CXCL3, CXCL2, TGM2, CX3CL1	126	899	16792	1.63067	1	0.786833	90.0775
Annotation Cluster 4	Enrichment Score: 3.7673066758901834
Category	Term	Count	%	PValue	Genes	List Total	Pop Hits	Pop Total	Fold Enrichment	Bonferroni	Benjamini	FDR
UP_KEYWORDS	Antiviral defense	9	6.61765	7.75837e-07	IFNL2, IFITM1, BST2, IFITM3, ZC3H12A, RSAD2, TRIM25, IFNL3, TRIM22	132	116	20581	12.097	0.000167567	3.35156e-05	0.000984672
GOTERM_BP_DIRECT	GO:0009615~response to virus	8	5.88235	1.80447e-05	LCN2, IFITM1, BST2, IFITM3, RSAD2, TRIM22, FOSL1, IFNGR1	126	110	16792	9.69235	0.0216507	0.00156224	0.0292075
GOTERM_BP_DIRECT	GO:0035456~response to interferon-beta	4	2.94118	3.27384e-05	IKBKE, IFITM1, BST2, IFITM3	126	9	16792	59.231	0.0389341	0.00233329	0.0529849
GOTERM_BP_DIRECT	GO:0045071~negative regulation of viral genome replication	5	3.67647	0.000217341	IFITM1, BST2, IFITM3, RSAD2, IFNL3	126	40	16792	16.6587	0.231768	0.0113982	0.351259
GOTERM_BP_DIRECT	GO:0060337~type I interferon signaling pathway	5	3.67647	0.00131697	IFI27, IFITM1, BST2, IFITM3, RSAD2	126	64	16792	10.4117	0.797808	0.0502588	2.11077
GOTERM_BP_DIRECT	GO:0035455~response to interferon-alpha	3	2.20588	0.00237897	IFITM1, BST2, IFITM3	126	10	16792	39.981	0.944376	0.0814643	3.78237
GOTERM_BP_DIRECT	GO:0034341~response to interferon-gamma	3	2.20588	0.0136322	IFITM1, BST2, IFITM3	126	24	16792	16.6587	1	0.249536	19.9246
Annotation Cluster 5	Enrichment Score: 3.1407030404502807
Category	Term	Count	%	PValue	Genes	List Total	Pop Hits	Pop Total	Fold Enrichment	Bonferroni	Benjamini	FDR
GOTERM_BP_DIRECT	GO:0044598~doxorubicin metabolic process	4	2.94118	2.1945e-05	AKR1C3, AKR1B10, AKR1B1, AKR1C1	126	8	16792	66.6349	0.0262684	0.00177307	0.0355195
GOTERM_BP_DIRECT	GO:0044597~daunorubicin metabolic process	4	2.94118	2.1945e-05	AKR1C3, AKR1B10, AKR1B1, AKR1C1	126	8	16792	66.6349	0.0262684	0.00177307	0.0355195
INTERPRO	IPR020471:Aldo/keto reductase subgroup	4	2.94118	4.73119e-05	AKR1C3, AKR1B10, AKR1B1, AKR1C1	126	11	18559	53.5613	0.0149329	0.00749454	0.0637656
INTERPRO	IPR018170:Aldo/keto reductase, conserved site	4	2.94118	4.73119e-05	AKR1C3, AKR1B10, AKR1B1, AKR1C1	126	11	18559	53.5613	0.0149329	0.00749454	0.0637656
UP_SEQ_FEATURE	site:Lowers pKa of active site Tyr	4	2.94118	7.41721e-05	AKR1C3, AKR1B10, AKR1B1, AKR1C1	132	13	20063	46.7669	0.0359792	0.0121398	0.106577
GOTERM_MF_DIRECT	GO:0047718~indanol dehydrogenase activity	3	2.20588	0.00015723	AKR1C3, AKR1B10, AKR1C1	124	3	16881	136.137	0.048175	0.0163233	0.21136
GOTERM_MF_DIRECT	GO:0004033~aldo-keto reductase (NADP) activity	4	2.94118	0.000161112	AKR1C3, AKR1B10, AKR1B1, AKR1C1	124	15	16881	36.3032	0.0493347	0.0125687	0.216574
PIR_SUPERFAMILY	PIRSF000097:aldo-keto reductase	4	2.94118	0.000187224	AKR1C3, AKR1B10, AKR1B1, AKR1C1	22	10	1692	30.7636	0.00317805	0.00317805	0.135481
INTERPRO	IPR001395:Aldo/keto reductase	4	2.94118	0.000189301	AKR1C3, AKR1B10, AKR1B1, AKR1C1	126	17	18559	34.6573	0.0584271	0.0149382	0.254909
INTERPRO	IPR023210:NADP-dependent oxidoreductase domain	4	2.94118	0.000226046	AKR1C3, AKR1B10, AKR1B1, AKR1C1	126	18	18559	32.7319	0.0693674	0.0142753	0.304319
UP_KEYWORDS	Oxidoreductase	13	9.55882	0.000348584	AKR1C3, ALDH1A1, HSD3B7, SCD, CYP2S1, AKR1B10, AKR1B1, IL4I1, IDO1, AKR1C1, VAT1, ALDH3A1, SOD2	132	582	20581	3.48267	0.0725416	0.00682274	0.441516
GOTERM_BP_DIRECT	GO:0055114~oxidation-reduction process	14	10.2941	0.000469913	C15ORF48, HSD3B7, CYP2S1, SCD, IL4I1, IDO1, VAT1, SOD2, ALDH3A1, ALDH1A1, AKR1C3, AKR1B10, AKR1B1, AKR1C1	126	592	16792	3.15165	0.434553	0.0208948	0.758003
GOTERM_MF_DIRECT	GO:0016491~oxidoreductase activity	8	5.88235	0.000657787	AKR1C3, ALDH1A1, SCD, AKR1B1, IL4I1, AKR1C1, VAT1, ALDH3A1	124	200	16881	5.44548	0.186666	0.0338493	0.881496
GOTERM_MF_DIRECT	GO:0004032~alditol:NADP+ 1-oxidoreductase activity	3	2.20588	0.00107975	AKR1C3, AKR1B1, AKR1C1	124	7	16881	58.3445	0.287677	0.0473051	1.44317
UP_KEYWORDS	NADP	6	4.41176	0.00680129	AKR1C3, CD38, AKR1B10, AKR1B1, AKR1C1, ALDH3A1	132	186	20581	5.02957	0.771014	0.0830585	8.29703
GOTERM_BP_DIRECT	GO:0001523~retinoid metabolic process	4	2.94118	0.0105882	AKR1C3, ALDH1A1, AKR1B10, AKR1C1	126	61	16792	8.73901	0.999998	0.216216	15.829
UP_SEQ_FEATURE	nucleotide phosphate-binding region:NADP	4	2.94118	0.0125894	AKR1C3, AKR1B10, AKR1B1, AKR1C1	132	74	20063	8.21581	0.998086	0.59102	16.651
UP_SEQ_FEATURE	active site:Proton donor	5	3.67647	0.0422772	AKR1C3, AKR1B10, AKR1B1, LTA4H, AKR1C1	132	200	20063	3.79981	1	0.906616	46.2592
UP_SEQ_FEATURE	binding site:Substrate	6	4.41176	0.0476679	AKR1C3, AKR1B10, AKR1B1, IL4I1, LTA4H, AKR1C1	132	301	20063	3.02975	1	0.910433	50.4478
KEGG_PATHWAY	hsa01100:Metabolic pathways	15	11.0294	0.444866	ASS1, HSD3B7, CYP2S1, PGAM1, IL4I1, IDO1, ALDH3A1, ALDH1A1, AKR1C3, CD38, TYMP, PTGES, AKR1B10, AKR1B1, LTA4H	75	1228	6910	1.12541	1	0.85829	99.9216
Annotation Cluster 6	Enrichment Score: 2.677120489794192
Category	Term	Count	%	PValue	Genes	List Total	Pop Hits	Pop Total	Fold Enrichment	Bonferroni	Benjamini	FDR
UP_KEYWORDS	Angiogenesis	9	6.61765	1.45438e-06	COL4A2, TYMP, COL4A1, EREG, TNFRSF12A, EFNA1, DLL4, ZC3H12A, TNFAIP2	132	126	20581	11.1369	0.000314097	5.23563e-05	0.00184585
GOTERM_BP_DIRECT	GO:0001525~angiogenesis	11	8.08824	6.5342e-06	COL4A2, TYMP, CCL2, EREG, TNFRSF12A, EFNA1, JUN, DLL4, ZC3H12A, TNFAIP2, CEACAM1	126	223	16792	6.57385	0.00789469	0.000720287	0.0105773
UP_KEYWORDS	Differentiation	9	6.61765	0.0632981	CPLX2, TYMP, ELF3, EREG, TNFRSF12A, DLL4, ZC3H12A, TNFAIP2, MDK	132	667	20581	2.10382	0.999999	0.38556	56.3916
UP_KEYWORDS	Developmental protein	10	7.35294	0.151407	TYMP, DKK1, ELF3, EREG, TNFRSF12A, DLL4, VANGL2, ZC3H12A, TNFAIP2, MDK	132	949	20581	1.64296	1	0.658566	87.5529
GOTERM_BP_DIRECT	GO:0030154~cell differentiation	5	3.67647	0.451847	CPLX2, TYMP, ZC3H12A, TNFAIP2, MDK	126	462	16792	1.44231	1	0.994734	99.9941
Annotation Cluster 7	Enrichment Score: 1.823081831590485
Category	Term	Count	%	PValue	Genes	List Total	Pop Hits	Pop Total	Fold Enrichment	Bonferroni	Benjamini	FDR
GOTERM_BP_DIRECT	GO:0051092~positive regulation of NF-kappaB transcription factor activity	7	5.14706	0.000478664	ICAM1, IL6, PSMA6, TRIM25, CD40, TRIM22, LGALS9	126	133	16792	7.0142	0.440526	0.0205277	0.772068
GOTERM_BP_DIRECT	GO:0060333~interferon-gamma-mediated signaling pathway	4	2.94118	0.0159389	ICAM1, TRIM25, TRIM22, IFNGR1	126	71	16792	7.50816	1	0.269735	22.9027
UP_KEYWORDS	Host-virus interaction	4	2.94118	0.444904	ICAM1, RSAD2, TRIM25, TRIM22	132	385	20581	1.61991	1	0.896726	99.943
Annotation Cluster 8	Enrichment Score: 1.6844702260496187
Category	Term	Count	%	PValue	Genes	List Total	Pop Hits	Pop Total	Fold Enrichment	Bonferroni	Benjamini	FDR
KEGG_PATHWAY	hsa05132:Salmonella infection	8	5.88235	2.62702e-05	CXCL1, IL6, CCL3, CXCL3, JUN, CXCL2, RHOG, IFNGR1	75	83	6910	8.88032	0.00435141	0.00217808	0.0319157
KEGG_PATHWAY	hsa05142:Chagas disease (American trypanosomiasis)	6	4.41176	0.00496511	IL6, CCL3, CCL2, C3, JUN, IFNGR1	75	104	6910	5.31538	0.562318	0.0723629	5.86877
GOTERM_BP_DIRECT	GO:0007568~aging	5	3.67647	0.0348894	IL6, CCL2, ASS1, JUN, ALDH3A1	126	165	16792	4.03848	1	0.424356	43.7233
KEGG_PATHWAY	hsa05168:Herpes simplex infection	6	4.41176	0.0457934	IKBKE, IL6, CCL2, C3, JUN, IFNGR1	75	183	6910	3.02077	0.999583	0.35098	43.423
KEGG_PATHWAY	hsa05321:Inflammatory bowel disease (IBD)	3	2.20588	0.14962	IL6, JUN, IFNGR1	75	64	6910	4.31875	1	0.557482	86.0446
KEGG_PATHWAY	hsa05140:Leishmaniasis	3	2.20588	0.1761	C3, JUN, IFNGR1	75	71	6910	3.89296	1	0.570953	90.4981
KEGG_PATHWAY	hsa05152:Tuberculosis	4	2.94118	0.29449	IL6, C3, CTSS, IFNGR1	75	177	6910	2.08211	1	0.731809	98.5572
Annotation Cluster 9	Enrichment Score: 1.4977950941848959
Category	Term	Count	%	PValue	Genes	List Total	Pop Hits	Pop Total	Fold Enrichment	Bonferroni	Benjamini	FDR
GOTERM_CC_DIRECT	GO:0005741~mitochondrial outer membrane	7	5.14706	0.00072954	TMEM173, IFI27, ASS1, BBC3, RSAD2, PPP1R15A, VAT1	132	149	18224	6.48607	0.121822	0.0319547	0.893246
UP_KEYWORDS	Mitochondrion outer membrane	4	2.94118	0.0347806	TMEM173, RSAD2, PPP1R15A, VAT1	132	112	20581	5.56845	0.999522	0.24663	36.1917
UP_KEYWORDS	Apoptosis	8	5.88235	0.0556428	LCN2, TMEM173, IFI27, TNFRSF12A, BBC3, ZC3H12A, BIRC3, PPP1R15A	132	536	20581	2.32711	0.999996	0.357025	51.6457
UP_KEYWORDS	Mitochondrion	7	5.14706	0.722812	TMEM173, IFI27, BBC3, RSAD2, PPP1R15A, VAT1, SOD2	132	1119	20581	0.97535	1	0.981985	100
Annotation Cluster 10	Enrichment Score: 1.3451129268403244
Category	Term	Count	%	PValue	Genes	List Total	Pop Hits	Pop Total	Fold Enrichment	Bonferroni	Benjamini	FDR
KEGG_PATHWAY	hsa05161:Hepatitis B	6	4.41176	0.0192081	IKBKE, CDKN1A, IL6, MAP2K2, STAT5A, JUN	75	145	6910	3.81241	0.960028	0.193166	20.9954
KEGG_PATHWAY	hsa04068:FoxO signaling pathway	5	3.67647	0.0549687	CDKN1A, IL6, MAP2K2, GADD45A, SOD2	75	134	6910	3.43781	0.999916	0.360401	49.6903
KEGG_PATHWAY	hsa04066:HIF-1 signaling pathway	4	2.94118	0.0873094	CDKN1A, IL6, MAP2K2, IFNGR1	75	98	6910	3.76054	1	0.429752	67.0466
Annotation Cluster 11	Enrichment Score: 1.3339109889701033
Category	Term	Count	%	PValue	Genes	List Total	Pop Hits	Pop Total	Fold Enrichment	Bonferroni	Benjamini	FDR
KEGG_PATHWAY	hsa05133:Pertussis	6	4.41176	0.00118419	IL6, CXCL5, C3, JUN, C1R, C1S	75	75	6910	7.37067	0.178557	0.0322506	1.42943
UP_KEYWORDS	Complement pathway	3	2.20588	0.0165721	C3, C1R, C1S	132	31	20581	15.0887	0.972936	0.181704	19.111
KEGG_PATHWAY	hsa05150:Staphylococcus aureus infection	4	2.94118	0.019795	ICAM1, C3, C1R, C1S	75	54	6910	6.82469	0.963809	0.187333	21.5679
GOTERM_CC_DIRECT	GO:0072562~blood microparticle	5	3.67647	0.024125	APOL1, C3, C1R, VTN, C1S	132	152	18224	4.54147	0.987053	0.419208	25.9361
BIOCARTA	h_classicPathway:Classical Complement Pathway	3	2.20588	0.0336304	C3, C1R, C1S	33	15	1625	9.84848	0.983511	0.983511	32.4765
KEGG_PATHWAY	hsa04610:Complement and coagulation cascades	4	2.94118	0.0373404	THBD, C3, C1R, C1S	75	69	6910	5.34106	0.998195	0.31037	37.0231
BIOCARTA	h_compPathway:Complement Pathway	3	2.20588	0.0572583	C3, C1R, C1S	33	20	1625	7.38636	0.999154	0.90544	49.1787
GOTERM_MF_DIRECT	GO:0004252~serine-type endopeptidase activity	5	3.67647	0.116043	C3, KLK10, C1R, C1S, CTSS	124	255	16881	2.66935	1	0.869773	80.9814
GOTERM_BP_DIRECT	GO:0006956~complement activation	3	2.20588	0.137053	C3, C1R, C1S	126	87	16792	4.59551	1	0.794495	90.8021
GOTERM_BP_DIRECT	GO:0006958~complement activation, classical pathway	3	2.20588	0.168114	C3, C1R, C1S	126	99	16792	4.03848	1	0.846826	94.9189
KEGG_PATHWAY	hsa05322:Systemic lupus erythematosus	4	2.94118	0.172876	C3, C1R, C1S, CD40	75	134	6910	2.75025	1	0.573241	90.0363
GOTERM_BP_DIRECT	GO:0006508~proteolysis	6	4.41176	0.315972	C3, KLK10, LTA4H, C1R, C1S, CTSS	126	500	16792	1.59924	1	0.971869	99.7861
Annotation Cluster 12	Enrichment Score: 1.1584661330501127
Category	Term	Count	%	PValue	Genes	List Total	Pop Hits	Pop Total	Fold Enrichment	Bonferroni	Benjamini	FDR
GOTERM_BP_DIRECT	GO:0030198~extracellular matrix organization	6	4.41176	0.0156581	ICAM1, COL4A2, LAMB3, COL4A1, ELF3, VTN	126	196	16792	4.07969	1	0.269355	22.5458
GOTERM_BP_DIRECT	GO:0035987~endodermal cell differentiation	3	2.20588	0.0170872	COL4A2, LAMB3, VTN	126	27	16792	14.8078	1	0.278667	24.3464
UP_KEYWORDS	Basement membrane	3	2.20588	0.0267867	COL4A2, LAMB3, COL4A1	132	40	20581	11.6937	0.997163	0.209108	29.1502
KEGG_PATHWAY	hsa05222:Small cell lung cancer	4	2.94118	0.0624469	COL4A2, LAMB3, COL4A1, BIRC3	75	85	6910	4.33569	0.999978	0.37211	54.3198
KEGG_PATHWAY	hsa04512:ECM-receptor interaction	4	2.94118	0.0660237	COL4A2, LAMB3, COL4A1, VTN	75	87	6910	4.23602	0.999988	0.376519	56.3928
KEGG_PATHWAY	hsa04510:Focal adhesion	6	4.41176	0.0691477	COL4A2, LAMB3, COL4A1, JUN, VTN, BIRC3	75	206	6910	2.6835	0.999993	0.378604	58.1325
KEGG_PATHWAY	hsa05146:Amoebiasis	4	2.94118	0.104389	COL4A2, IL6, LAMB3, COL4A1	75	106	6910	3.47673	1	0.479841	73.8053
GOTERM_CC_DIRECT	GO:0031012~extracellular matrix	4	2.94118	0.35824	COL4A2, COL4A1, TGM2, VTN	132	296	18224	1.86568	1	0.95749	99.5717
UP_KEYWORDS	Extracellular matrix	3	2.20588	0.490522	COL4A2, LAMB3, COL4A1	132	258	20581	1.81298	1	0.918849	99.9808
Annotation Cluster 13	Enrichment Score: 1.1325098447361337
Category	Term	Count	%	PValue	Genes	List Total	Pop Hits	Pop Total	Fold Enrichment	Bonferroni	Benjamini	FDR
UP_KEYWORDS	Hydroxylation	5	3.67647	0.0031923	COL4A2, THBD, COL4A1, C1R, C1S	132	95	20581	8.20614	0.498744	0.0481344	3.97684
INTERPRO	IPR000152:EGF-type aspartate/asparagine hydroxylation site	4	2.94118	0.0340347	THBD, DLL4, C1R, C1S	126	105	18559	5.61119	0.999983	0.705802	37.3017
KEGG_PATHWAY	hsa04610:Complement and coagulation cascades	4	2.94118	0.0373404	THBD, C3, C1R, C1S	75	69	6910	5.34106	0.998195	0.31037	37.0231
INTERPRO	IPR013032:EGF-like, conserved site	5	3.67647	0.045699	LAMB3, THBD, EREG, DLL4, C1R	126	199	18559	3.70085	1	0.774059	46.774
INTERPRO	IPR001881:EGF-like calcium-binding	4	2.94118	0.0544972	THBD, DLL4, C1R, C1S	126	127	18559	4.63917	1	0.802105	53.0221
SMART	SM00179:EGF_CA	4	2.94118	0.0584617	THBD, DLL4, C1R, C1S	71	127	10057	4.46135	0.990893	0.791172	47.1234
UP_KEYWORDS	EGF-like domain	5	3.67647	0.0658188	THBD, EREG, DLL4, C1R, C1S	132	238	20581	3.27556	1	0.387503	57.8578
INTERPRO	IPR018097:EGF-like calcium-binding, conserved site	3	2.20588	0.150624	THBD, C1R, C1S	126	102	18559	4.33217	1	0.986782	88.93
INTERPRO	IPR000742:Epidermal growth factor-like domain	4	2.94118	0.204183	THBD, EREG, DLL4, C1R	126	231	18559	2.55054	1	0.989318	95.3996
SMART	SM00181:EGF	3	2.20588	0.377587	THBD, DLL4, C1R	71	188	10057	2.26034	1	0.999387	99.3366
GOTERM_MF_DIRECT	GO:0005509~calcium ion binding	5	3.67647	0.772246	S100A4, THBD, DLL4, C1R, C1S	124	717	16881	0.949352	1	0.999984	100
Annotation Cluster 14	Enrichment Score: 1.0964516724953384
Category	Term	Count	%	PValue	Genes	List Total	Pop Hits	Pop Total	Fold Enrichment	Bonferroni	Benjamini	FDR
KEGG_PATHWAY	hsa04620:Toll-like receptor signaling pathway	7	5.14706	0.000899668	IKBKE, IL6, CCL3, MAP2K2, JUN, MAP3K8, CD40	75	106	6910	6.08428	0.138786	0.0294404	1.0877
KEGG_PATHWAY	hsa04010:MAPK signaling pathway	5	3.67647	0.291183	DUSP1, MAP2K2, JUN, MAP3K8, GADD45A	75	255	6910	1.80654	1	0.735154	98.4729
KEGG_PATHWAY	hsa04660:T cell receptor signaling pathway	3	2.20588	0.302534	MAP2K2, JUN, MAP3K8	75	103	6910	2.6835	1	0.735288	98.7449
BIOCARTA	h_mapkPathway:MAPKinase Signaling Pathway	3	2.20588	0.519005	MAP2K2, JUN, MAP3K8	33	87	1625	1.69801	1	1	99.9776
Annotation Cluster 15	Enrichment Score: 1.0731160174617314
Category	Term	Count	%	PValue	Genes	List Total	Pop Hits	Pop Total	Fold Enrichment	Bonferroni	Benjamini	FDR
KEGG_PATHWAY	hsa04012:ErbB signaling pathway	5	3.67647	0.0138213	CDKN1A, EREG, MAP2K2, STAT5A, JUN	75	87	6910	5.29502	0.900773	0.162822	15.5585
KEGG_PATHWAY	hsa05161:Hepatitis B	6	4.41176	0.0192081	IKBKE, CDKN1A, IL6, MAP2K2, STAT5A, JUN	75	145	6910	3.81241	0.960028	0.193166	20.9954
KEGG_PATHWAY	hsa05220:Chronic myeloid leukemia	3	2.20588	0.179944	CDKN1A, MAP2K2, STAT5A	75	72	6910	3.83889	1	0.570184	91.023
KEGG_PATHWAY	hsa04921:Oxytocin signaling pathway	4	2.94118	0.239241	CD38, CDKN1A, MAP2K2, JUN	75	158	6910	2.33249	1	0.660654	96.3937
KEGG_PATHWAY	hsa05203:Viral carcinogenesis	4	2.94118	0.377062	CDKN1A, C3, STAT5A, JUN	75	205	6910	1.79772	1	0.81207	99.6821
Annotation Cluster 16	Enrichment Score: 1.0383506645587015
Category	Term	Count	%	PValue	Genes	List Total	Pop Hits	Pop Total	Fold Enrichment	Bonferroni	Benjamini	FDR
UP_SEQ_FEATURE	lipid moiety-binding region:GPI-anchor amidated serine	3	2.20588	0.0501878	LY6E, BST2, EFNA1	132	55	20063	8.2905	1	0.900978	52.2998
UP_SEQ_FEATURE	propeptide:Removed in mature form	5	3.67647	0.0699787	LY6E, EREG, BST2, EFNA1, RHOG	132	237	20063	3.20659	1	0.949539	64.7584
UP_KEYWORDS	GPI-anchor	3	2.20588	0.218466	LY6E, BST2, EFNA1	132	137	20581	3.41423	1	0.718521	95.6216
Annotation Cluster 17	Enrichment Score: 0.9858622432554601
Category	Term	Count	%	PValue	Genes	List Total	Pop Hits	Pop Total	Fold Enrichment	Bonferroni	Benjamini	FDR
KEGG_PATHWAY	hsa04012:ErbB signaling pathway	5	3.67647	0.0138213	CDKN1A, EREG, MAP2K2, STAT5A, JUN	75	87	6910	5.29502	0.900773	0.162822	15.5585
GOTERM_MF_DIRECT	GO:0004713~protein tyrosine kinase activity	3	2.20588	0.252766	EREG, MAP2K2, STAT5A	124	133	16881	3.07076	1	0.984373	98.0174
GOTERM_BP_DIRECT	GO:0018108~peptidyl-tyrosine phosphorylation	3	2.20588	0.315606	EREG, MAP2K2, STAT5A	126	153	16792	2.61313	1	0.972504	99.7843
Annotation Cluster 18	Enrichment Score: 0.8139451707130678
Category	Term	Count	%	PValue	Genes	List Total	Pop Hits	Pop Total	Fold Enrichment	Bonferroni	Benjamini	FDR
GOTERM_BP_DIRECT	GO:0007155~cell adhesion	8	5.88235	0.0557834	ICAM1, LAMB3, CCL2, IL32, VTN, CX3CL1, HAS3, CEACAM1	126	459	16792	2.32279	1	0.53866	60.5133
GOTERM_MF_DIRECT	GO:0005178~integrin binding	3	2.20588	0.178127	ICAM1, VTN, CX3CL1	124	105	16881	3.88963	1	0.954035	92.8614
UP_KEYWORDS	Cell adhesion	5	3.67647	0.363855	ICAM1, LAMB3, TNFRSF12A, VTN, CX3CL1	132	479	20581	1.62752	1	0.852768	99.6788
Annotation Cluster 19	Enrichment Score: 0.8007942539224345
Category	Term	Count	%	PValue	Genes	List Total	Pop Hits	Pop Total	Fold Enrichment	Bonferroni	Benjamini	FDR
GOTERM_CC_DIRECT	GO:0005887~integral component of plasma membrane	19	13.9706	0.0126026	MUC1, ICAM1, BST2, CLDN4, EFNA1, ADORA2A, CD40, KCNK1, SLC16A3, SLC2A6, THBD, LY6E, EREG, C1QTNF1, SLC39A8, ABCC2, HAS3, CEACAM1, IFNGR1	132	1415	18224	1.85382	0.89539	0.313571	14.4379
UP_SEQ_FEATURE	topological domain:Extracellular	25	18.3824	0.0927467	MUC1, ICAM1, RARRES1, BST2, CLDN4, TNFRSF12A, ADORA2A, VANGL2, TMEM132A, CX3CL1, CD40, SLC16A3, C5ORF15, CD38, CD68, TMEM173, SLC2A6, THBD, EREG, DLL4, SLC39A8, ABCC2, HAS3, CEACAM1, IFNGR1	132	2787	20063	1.36341	1	0.975244	75.3222
UP_KEYWORDS	Transmembrane helix	42	30.8824	0.180218	C15ORF48, RARRES3, RTP4, RARRES1, CLDN4, IFITM1, HSD3B7, ADORA2A, TNFRSF12A, IFITM3, CYP2S1, CX3CL1, TMEM62, CD68, TMEM173, SLC2A6, PTGES, SLC39A8, IFNGR1, CEACAM1, MUC1, ICAM1, BST2, SCD, VANGL2, TMEM132A, TMBIM1, CD40, KCNK1, SLC16A3, PDZK1IP1, C5ORF15, CD38, IFI27, THBD, APOL1, EREG, DLL4, HAS3, ABCC2, CMTM4, GRAMD1B	132	5634	20581	1.16232	1	0.686537	91.9707
UP_KEYWORDS	Transmembrane	42	30.8824	0.18594	C15ORF48, RARRES3, RTP4, RARRES1, CLDN4, IFITM1, HSD3B7, ADORA2A, TNFRSF12A, IFITM3, CYP2S1, CX3CL1, TMEM62, CD68, TMEM173, SLC2A6, PTGES, SLC39A8, IFNGR1, CEACAM1, MUC1, ICAM1, BST2, SCD, VANGL2, TMEM132A, TMBIM1, CD40, KCNK1, SLC16A3, PDZK1IP1, C5ORF15, CD38, IFI27, THBD, APOL1, EREG, DLL4, HAS3, ABCC2, CMTM4, GRAMD1B	132	5651	20581	1.15882	1	0.689435	92.6537
UP_KEYWORDS	Membrane	54	39.7059	0.190461	C15ORF48, RARRES3, RARRES1, CLDN4, EFNA1, CYP2S1, TMEM62, RHOV, SLC2A6, TMEM173, PTGES, PIK3AP1, RHOG, IFNGR1, CEACAM1, ICAM1, BST2, VANGL2, TMEM132A, CD40, VAT1, C5ORF15, CD38, THBD, EREG, DLL4, HAS3, GBP4, PPP1R15A, GRAMD1B, RTP4, IFITM1, HSD3B7, TNFRSF12A, ADORA2A, IFITM3, RSAD2, CX3CL1, CD68, LY6E, SLC39A8, ZC3H12A, CDC42EP4, MUC1, MAP2K2, SCD, TMBIM1, KCNK1, PDZK1IP1, SLC16A3, IFI27, APOL1, …	132	7494	20581	1.1235	1	0.680491	93.1551
GOTERM_CC_DIRECT	GO:0005886~plasma membrane	35	25.7353	0.206357	IFITM1, CLDN4, C3, ADORA2A, TNFRSF12A, EFNA1, IFITM3, CX3CL1, RHOV, ALDH3A1, CD68, TMEM173, SLC2A6, SLC39A8, TGM2, ZC3H12A, PIK3AP1, CDC42EP4, IFNGR1, EBI3, CEACAM1, RHOG, ICAM1, BST2, VANGL2, CD40, KCNK1, SLC16A3, CD38, DKK1, THBD, DLL4, LTA4H, HAS3, ABCC2	132	4121	18224	1.17256	1	0.87216	94.1663
UP_SEQ_FEATURE	transmembrane region	38	27.9412	0.238156	RTP4, RARRES1, CLDN4, IFITM1, HSD3B7, ADORA2A, TNFRSF12A, IFITM3, CX3CL1, TMEM62, CD68, TMEM173, SLC2A6, PTGES, SLC39A8, IFNGR1, CEACAM1, MUC1, ICAM1, BST2, SCD, VANGL2, TMEM132A, TMBIM1, CD40, KCNK1, PDZK1IP1, SLC16A3, C5ORF15, CD38, IFI27, THBD, EREG, DLL4, HAS3, ABCC2, CMTM4, GRAMD1B	132	5056	20063	1.14235	1	0.999631	97.9969
UP_SEQ_FEATURE	topological domain:Cytoplasmic	27	19.8529	0.243672	MUC1, ICAM1, RTP4, RARRES1, BST2, CLDN4, TNFRSF12A, ADORA2A, VANGL2, TMEM132A, CX3CL1, CD40, KCNK1, SLC16A3, C5ORF15, CD38, CD68, TMEM173, SLC2A6, THBD, EREG, DLL4, SLC39A8, ABCC2, HAS3, CEACAM1, IFNGR1	132	3456	20063	1.18744	1	0.999298	98.1956
UP_KEYWORDS	Cell membrane	24	17.6471	0.282717	MUC1, IFITM1, BST2, CLDN4, EFNA1, ADORA2A, IFITM3, VANGL2, CX3CL1, CD40, KCNK1, RHOV, SLC16A3, CD68, SLC2A6, TMEM173, LY6E, EREG, DLL4, PIK3AP1, ABCC2, RHOG, CEACAM1, IFNGR1	132	3175	20581	1.17858	1	0.797084	98.5261
GOTERM_CC_DIRECT	GO:0016021~integral component of membrane	40	29.4118	0.388762	C15ORF48, RARRES3, RTP4, RARRES1, CLDN4, IFITM1, HSD3B7, ADORA2A, TNFRSF12A, IFITM3, CYP2S1, CX3CL1, TMEM62, ALDH3A1, CD68, TMEM173, SLC2A6, PTGES, SLC39A8, IFNGR1, CEACAM1, MUC1, ICAM1, BST2, SCD, VANGL2, TMEM132A, TMBIM1, CD40, KCNK1, VAT1, PDZK1IP1, C5ORF15, CD38, IFI27, APOL1, DLL4, HAS3, CMTM4, GRAMD1B	132	5163	18224	1.06962	1	0.965616	99.7647
Annotation Cluster 20	Enrichment Score: 0.772658731114153
Category	Term	Count	%	PValue	Genes	List Total	Pop Hits	Pop Total	Fold Enrichment	Bonferroni	Benjamini	FDR
UP_SEQ_FEATURE	domain:Leucine-zipper	6	4.41176	0.000878308	IKBKE, MAFF, ATF3, JUN, USF1, FOSL1	132	113	20063	8.07039	0.352136	0.102838	1.25526
SMART	SM00338:BRLZ	4	2.94118	0.00529617	MAFF, ATF3, JUN, FOSL1	71	51	10057	11.1096	0.339131	0.187061	5.46223
INTERPRO	IPR004827:Basic-leucine zipper domain	4	2.94118	0.00576083	MAFF, ATF3, JUN, FOSL1	126	54	18559	10.9106	0.840744	0.263766	7.49342
GOTERM_MF_DIRECT	GO:0000982~transcription factor activity, RNA polymerase II core promoter proximal region sequence-specific binding	3	2.20588	0.0120551	ATF3, JUN, FOSL1	124	23	16881	17.757	0.977814	0.292635	15.0577
UP_SEQ_FEATURE	DNA-binding region:Basic motif	5	3.67647	0.0222076	MAFF, ATF3, JUN, USF1, FOSL1	132	163	20063	4.66234	0.999985	0.75012	27.592
GOTERM_BP_DIRECT	GO:0006357~regulation of transcription from RNA polymerase II promoter	8	5.88235	0.0468379	MAFF, ATF3, ELF3, STAT5A, FSTL3, USF1, FOSL1, SOD2	126	441	16792	2.41759	1	0.49166	54.0015
GOTERM_BP_DIRECT	GO:0045944~positive regulation of transcription from RNA polymerase II promoter	13	9.55882	0.0616323	CSF3, MAFF, TMEM173, IL6, ATF3, ELF3, JUN, FSTL3, ZC3H12A, CD40, USF1, FOSL1, SERTAD1	126	981	16792	1.76606	1	0.559957	64.292
UP_KEYWORDS	Repressor	7	5.14706	0.176513	MAFF, ZBTB32, ATF3, ELF3, ZC3H12A, NR0B1, TRIM22	132	592	20581	1.84361	1	0.688154	91.4978
GOTERM_BP_DIRECT	GO:0006366~transcription from RNA polymerase II promoter	7	5.14706	0.183795	MAFF, ZBTB32, ATF3, ELF3, JUN, USF1, FOSL1	126	513	16792	1.8185	1	0.871637	96.266
GOTERM_MF_DIRECT	GO:0000978~RNA polymerase II core promoter proximal region sequence-specific DNA binding	5	3.67647	0.259776	MUC1, ATF3, ELF3, JUN, FOSL1	124	355	16881	1.91742	1	0.983536	98.2535
GOTERM_MF_DIRECT	GO:0042803~protein homodimerization activity	8	5.88235	0.283001	LCN2, TMEM173, ATF3, BST2, JUN, NR0B1, USF1, CEACAM1	124	730	16881	1.49191	1	0.984678	98.8627
GOTERM_MF_DIRECT	GO:0043565~sequence-specific DNA binding	6	4.41176	0.326275	MAFF, ATF3, ELF3, JUN, NR0B1, USF1	124	518	16881	1.57688	1	0.988072	99.5079
GOTERM_MF_DIRECT	GO:0001077~transcriptional activator activity, RNA polymerase II core promoter proximal region sequence-specific binding	3	2.20588	0.515168	ELF3, JUN, FOSL1	124	236	16881	1.73056	1	0.998489	99.9941
GOTERM_MF_DIRECT	GO:0003700~transcription factor activity, sequence-specific DNA binding	8	5.88235	0.555527	MAFF, ATF3, ELF3, STAT5A, JUN, TRIM25, TRIM22, FOSL1	124	961	16881	1.1333	1	0.998769	99.9982
GOTERM_CC_DIRECT	GO:0005654~nucleoplasm	19	13.9706	0.723893	ZBTB32, MAFF, STAT5A, FSTL3, TRIM25, BIRC3, NR0B1, TRIM22, USF1, ALDH3A1, CDKN1A, ATF3, PSMA6, JUN, AKR1B1, ZC3H12A, LTA4H, ZNF385A, GADD45A	132	2784	18224	0.942224	1	0.999222	100
UP_KEYWORDS	Transcription regulation	13	9.55882	0.821331	MAFF, ZBTB32, ATF3, ELF3, STAT5A, JUN, FSTL3, ZC3H12A, NR0B1, TRIM22, USF1, ZNF385A, SERTAD1	132	2332	20581	0.869175	1	0.992987	100
UP_KEYWORDS	Transcription	13	9.55882	0.848997	MAFF, ZBTB32, ATF3, ELF3, STAT5A, JUN, FSTL3, ZC3H12A, NR0B1, TRIM22, USF1, ZNF385A, SERTAD1	132	2398	20581	0.845253	1	0.995359	100
GOTERM_MF_DIRECT	GO:0046982~protein heterodimerization activity	3	2.20588	0.85658	ATF3, JUN, USF1	124	465	16881	0.878304	1	0.999999	100
UP_KEYWORDS	DNA-binding	10	7.35294	0.914638	MAFF, ZBTB32, ATF3, ELF3, STAT5A, JUN, ZC3H12A, USF1, FOSL1, ZNF385A	132	2050	20581	0.760569	1	0.998345	100
GOTERM_MF_DIRECT	GO:0003677~DNA binding	8	5.88235	0.966439	ZBTB32, STAT5A, JUN, ZC3H12A, NR0B1, FOSL1, ZNF385A, SOD2	124	1674	16881	0.650595	1	1	100
UP_KEYWORDS	Nucleus	25	18.3824	0.979565	C15ORF48, ZBTB32, ELF3, STAT5A, FSTL3, ZC3H12A, PABPC1, FOSL1, MUC1, MAFF, SNRPN, NR0B1, BIRC3, TRIM22, USF1, LGALS9, IKBKE, CDKN1A, ATF3, DUSP1, PSMA6, JUN, GBP4, GADD45A, ZNF385A	132	5244	20581	0.74331	1	0.999902	100
GOTERM_CC_DIRECT	GO:0005634~nucleus	29	21.3235	0.987828	S100A4, C15ORF48, ZBTB32, ELF3, ASS1, STAT5A, FSTL3, AKR1C3, ZC3H12A, PABPC1, FOSL1, SERTAD1, MAFF, MAP2K2, BIRC3, NR0B1, TRIM22, USF1, LGALS9, IKBKE, CD38, CDKN1A, ATF3, PSMA6, DUSP1, JUN, LTA4H, GBP4, GADD45A	132	5415	18224	0.739383	1	1	100
GOTERM_BP_DIRECT	GO:0006351~transcription, DNA-templated	8	5.88235	0.992973	COL4A2, STAT5A, FSTL3, ZC3H12A, NR0B1, TRIM22, ZNF385A, SERTAD1	126	1955	16792	0.54535	1	1	100
Annotation Cluster 21	Enrichment Score: 0.6100219905056563
Category	Term	Count	%	PValue	Genes	List Total	Pop Hits	Pop Total	Fold Enrichment	Bonferroni	Benjamini	FDR
GOTERM_MF_DIRECT	GO:0004252~serine-type endopeptidase activity	5	3.67647	0.116043	C3, KLK10, C1R, C1S, CTSS	124	255	16881	2.66935	1	0.869773	80.9814
UP_SEQ_FEATURE	domain:Peptidase S1	3	2.20588	0.15927	KLK10, C1R, C1S	132	109	20063	4.18328	1	0.996699	91.7422
INTERPRO	IPR001314:Peptidase S1A, chymotrypsin-type	3	2.20588	0.176735	KLK10, C1R, C1S	126	113	18559	3.91045	1	0.987934	92.7334
INTERPRO	IPR001254:Peptidase S1	3	2.20588	0.193701	KLK10, C1R, C1S	126	120	18559	3.68234	1	0.989583	94.512
SMART	SM00020:Tryp_SPc	3	2.20588	0.19826	KLK10, C1R, C1S	71	118	10057	3.60122	1	0.986552	90.342
INTERPRO	IPR009003:Trypsin-like cysteine/serine peptidase domain	3	2.20588	0.213332	KLK10, C1R, C1S	126	128	18559	3.45219	1	0.985579	96.0637
UP_KEYWORDS	Serine protease	3	2.20588	0.226595	KLK10, C1R, C1S	132	141	20581	3.31738	1	0.724932	96.1657
UP_KEYWORDS	Protease	6	4.41176	0.265799	PSMA6, KLK10, LTA4H, C1R, C1S, CTSS	132	544	20581	1.71967	1	0.780581	98.0187
GOTERM_BP_DIRECT	GO:0006508~proteolysis	6	4.41176	0.315972	C3, KLK10, LTA4H, C1R, C1S, CTSS	126	500	16792	1.59924	1	0.971869	99.7861
UP_SEQ_FEATURE	active site:Charge relay system	3	2.20588	0.383123	KLK10, C1R, C1S	132	203	20063	2.24619	1	0.999993	99.9036
KEGG_PATHWAY	hsa04145:Phagosome	3	2.20588	0.490759	C3, C1R, CTSS	75	153	6910	1.80654	1	0.884013	99.9725
UP_KEYWORDS	Hydrolase	12	8.82353	0.499552	RARRES3, CD38, DUSP1, PSMA6, PGAM1, ZC3H12A, KLK10, LTA4H, C1R, C1S, CTSS, GBP4	132	1671	20581	1.11969	1	0.920686	99.9847
Annotation Cluster 22	Enrichment Score: 0.5358221677149155
Category	Term	Count	%	PValue	Genes	List Total	Pop Hits	Pop Total	Fold Enrichment	Bonferroni	Benjamini	FDR
UP_SEQ_FEATURE	repeat:1	4	2.94118	0.236155	MUC1, CD68, NR0B1, PPP1R15A	132	257	20063	2.36564	1	0.999756	97.9199
UP_SEQ_FEATURE	repeat:2	4	2.94118	0.241355	MUC1, CD68, NR0B1, PPP1R15A	132	260	20063	2.33834	1	0.99949	98.1145
UP_SEQ_FEATURE	repeat:3	3	2.20588	0.433191	MUC1, NR0B1, PPP1R15A	132	225	20063	2.02657	1	0.999998	99.9715
Annotation Cluster 23	Enrichment Score: 0.3229749452105107
Category	Term	Count	%	PValue	Genes	List Total	Pop Hits	Pop Total	Fold Enrichment	Bonferroni	Benjamini	FDR
KEGG_PATHWAY	hsa04620:Toll-like receptor signaling pathway	7	5.14706	0.000899668	IKBKE, IL6, CCL3, MAP2K2, JUN, MAP3K8, CD40	75	106	6910	6.08428	0.138786	0.0294404	1.0877
GOTERM_MF_DIRECT	GO:0004672~protein kinase activity	5	3.67647	0.266193	IKBKE, CCL3, CCL2, MAP2K2, MAP3K8	124	359	16881	1.89606	1	0.982567	98.4466
UP_SEQ_FEATURE	active site:Proton acceptor	5	3.67647	0.643347	ALDH1A1, IKBKE, HSD3B7, MAP2K2, MAP3K8	132	672	20063	1.1309	1	1	100
UP_KEYWORDS	Serine/threonine-protein kinase	3	2.20588	0.716947	IKBKE, MAP2K2, MAP3K8	132	393	20581	1.1902	1	0.98185	100
SMART	SM00220:S_TKc	3	2.20588	0.719089	IKBKE, MAP2K2, MAP3K8	71	359	10057	1.18369	1	0.999999	99.9999
UP_SEQ_FEATURE	domain:Protein kinase	3	2.20588	0.822671	IKBKE, MAP2K2, MAP3K8	132	478	20063	0.953927	1	1	100
INTERPRO	IPR000719:Protein kinase, catalytic domain	3	2.20588	0.843619	IKBKE, MAP2K2, MAP3K8	126	487	18559	0.907353	1	1	100
UP_KEYWORDS	Kinase	4	2.94118	0.851284	IKBKE, CDKN1A, MAP2K2, MAP3K8	132	735	20581	0.848526	1	0.995232	100
INTERPRO	IPR011009:Protein kinase-like domain	3	2.20588	0.87654	IKBKE, MAP2K2, MAP3K8	126	531	18559	0.832168	1	1	100
UP_SEQ_FEATURE	binding site:ATP	3	2.20588	0.882851	IKBKE, MAP2K2, MAP3K8	132	558	20063	0.817164	1	1	100
UP_KEYWORDS	Nucleotide-binding	9	6.61765	0.891407	IKBKE, TMEM173, ASS1, MAP2K2, MAP3K8, ABCC2, GBP4, RHOV, RHOG	132	1788	20581	0.784815	1	0.997507	100
UP_SEQ_FEATURE	nucleotide phosphate-binding region:ATP	4	2.94118	0.960638	IKBKE, ASS1, MAP2K2, MAP3K8	132	994	20063	0.61164	1	1	100
UP_KEYWORDS	ATP-binding	5	3.67647	0.979955	IKBKE, ASS1, MAP2K2, MAP3K8, ABCC2	132	1391	20581	0.560448	1	0.999897	100
GOTERM_MF_DIRECT	GO:0005524~ATP binding	6	4.41176	0.987207	IKBKE, ASS1, MAP2K2, MAP3K8, TGM2, ABCC2	124	1495	16881	0.54637	1	1	100
Annotation Cluster 24	Enrichment Score: 0.1776169968859089
Category	Term	Count	%	PValue	Genes	List Total	Pop Hits	Pop Total	Fold Enrichment	Bonferroni	Benjamini	FDR
GOTERM_MF_DIRECT	GO:0005525~GTP binding	4	2.94118	0.53293	TGM2, GBP4, RHOV, RHOG	124	384	16881	1.41809	1	0.998693	99.9964
UP_SEQ_FEATURE	nucleotide phosphate-binding region:GTP	3	2.20588	0.603507	GBP4, RHOV, RHOG	132	310	20063	1.47089	1	1	99.9998
UP_KEYWORDS	GTP-binding	3	2.20588	0.644691	GBP4, RHOV, RHOG	132	343	20581	1.3637	1	0.967891	99.9998
INTERPRO	IPR027417:P-loop containing nucleoside triphosphate hydrolase	4	2.94118	0.939352	ABCC2, GBP4, RHOV, RHOG	126	879	18559	0.670278	1	1	100
Annotation Cluster 25	Enrichment Score: 0.14044268318535685
Category	Term	Count	%	PValue	Genes	List Total	Pop Hits	Pop Total	Fold Enrichment	Bonferroni	Benjamini	FDR
UP_SEQ_FEATURE	zinc finger region:RING-type	3	2.20588	0.444274	TRIM25, BIRC3, TRIM22	132	230	20063	1.98251	1	0.999998	99.9785
SMART	SM00184:RING	3	2.20588	0.50964	TRIM25, BIRC3, TRIM22	71	244	10057	1.74157	1	0.999905	99.9467
INTERPRO	IPR001841:Zinc finger, RING-type	3	2.20588	0.593494	TRIM25, BIRC3, TRIM22	126	295	18559	1.4979	1	0.999999	99.9995
GOTERM_CC_DIRECT	GO:0005654~nucleoplasm	19	13.9706	0.723893	ZBTB32, MAFF, STAT5A, FSTL3, TRIM25, BIRC3, NR0B1, TRIM22, USF1, ALDH3A1, CDKN1A, ATF3, PSMA6, JUN, AKR1B1, ZC3H12A, LTA4H, ZNF385A, GADD45A	132	2784	18224	0.942224	1	0.999222	100
GOTERM_MF_DIRECT	GO:0008270~zinc ion binding	7	5.14706	0.861972	ZBTB32, TRIM25, LTA4H, BIRC3, TRIM22, ZNF385A, VAT1	124	1169	16881	0.815192	1	0.999999	100
UP_KEYWORDS	Ubl conjugation pathway	3	2.20588	0.933451	TRIM25, BIRC3, TRIM22	132	680	20581	0.687868	1	0.998803	100
UP_KEYWORDS	Zinc-finger	7	5.14706	0.974707	ZBTB32, CDKN1A, ZC3H12A, TRIM25, BIRC3, TRIM22, ZNF385A	132	1781	20581	0.612811	1	0.999853	100
UP_KEYWORDS	Zinc	9	6.61765	0.986268	ZBTB32, CDKN1A, SLC39A8, ZC3H12A, TRIM25, LTA4H, BIRC3, TRIM22, ZNF385A	132	2348	20581	0.597636	1	0.999953	100
