# Supplementary material for: Transcriptome profiling of influenza A virus-infected lung epithelial (A549) cells with lariciresinol-4-β-D-glucopyranoside treatment
Source: PLoS One. 2017 Mar 8;12(3):e0173058. doi: 10.1371/journal.pone.0173058 (PMC5342222; doi:10.1371/journal.pone.0173058)
Supplement: S6 Table — KEGG pathway enrichment analysis showed that 62 DEGs down-regulated by lariciresinol-4-β-D-glucopyranoside treatment were enriched in pathways such as interleukin-7 signaling, prolactin receptor signaling and signaling by FGFR1 fusion mutants. (XLSX) [file pone.0173058.s008.xlsx]

## Sheet: Supplementary Table 6
Pathway identifier	Pathway name	# Entities found	# Entities total	Entities ratio	Entities pValue	Entities FDR	# Reactions found	# Reactions total	Reactions ratio	Species identifier	Species name	Submitted entities found	Mapped entities	Found reaction identifiers
R-HSA-1266695	Interleukin-7 signaling	2	11	0.00126103	0.00151851	0.251604	2	9	0.00107271	48887	Homo sapiens	STAT5A	P51692;P42229	R-HSA-6785165;R-HSA-1295540
R-HSA-1170546	Prolactin receptor signaling	2	15	0.00171959	0.00278695	0.251604	2	14	0.00166865	48887	Homo sapiens	STAT5A	P51692;P42229	R-HSA-1369080;R-HSA-1671691
R-HSA-1839117	Signaling by FGFR1 fusion mutants	2	18	0.00206351	0.00397406	0.251604	1	14	0.00166865	48887	Homo sapiens	STAT5A	P51692;P42229	R-HSA-1839112
R-HSA-2979096	NOTCH2 Activation and Transmission of Signal to the Nucleus	2	21	0.00240743	0.0053564	0.251604	4	11	0.00131108	48887	Homo sapiens	DLL4;MDK	P21741;Q9NR61	R-HSA-2172172;R-HSA-2974737;R-HSA-1980051;R-HSA-157629
R-HSA-982772	Growth hormone receptor signaling	2	24	0.00275135	0.00692799	0.251604	5	28	0.00333731	48887	Homo sapiens	STAT5A	P51692;P42229	R-HSA-452102;R-HSA-1168894;R-HSA-507937;R-HSA-1168394;R-HSA-1168393
R-HSA-351202	Metabolism of polyamines	3	83	0.00951508	0.00907609	0.251604	4	35	0.00417163	48887	Homo sapiens	SAT1;PSMA6;ASS1	P21673;P00966;P60900	R-HSA-351208;R-HSA-353125;R-HSA-70577;R-HSA-351207
