# Supplementary material for: Transcriptome profiling of influenza A virus-infected lung epithelial (A549) cells with lariciresinol-4-β-D-glucopyranoside treatment
Source: PLoS One. 2017 Mar 8;12(3):e0173058. doi: 10.1371/journal.pone.0173058 (PMC5342222; doi:10.1371/journal.pone.0173058)
Supplement: S7 Table — Genes expression altered fold change ≥ ± 1.5 and p-value < 0.05 were considered as emerging DEGs, but not in accordance with the criteria in virus-infected group (CV). (XLSX) [file pone.0173058.s009.xlsx]

## Sheet: Supplementary Table 7
Gene symbol	Up/Down	Gene description
ENSG00000269926.1	UP	ENSG00000269926.1
HMGA1	UP	high mobility group AT-hook 1
DDIT4	UP	DNA-damage-inducible transcript 4
SLC1A5	UP	solute carrier family 1 (neutral amino acid transporter), member 5
SLC3A2	UP	solute carrier family 3 (activators of dibasic and neutral amino acid transport), member 2
CCDC85B	UP	coiled-coil domain containing 85B
CYP1B1	UP	cytochrome P450, family 1, subfamily B, polypeptide 1
EGR1	UP	early growth response 1
TRIB3	UP	tribbles homolog 3 (Drosophila)
GAS5	UP	growth arrest-specific 5 (non-protein coding)
DDIT3	UP	DNA-damage-inducible transcript 3
STC2	UP	stanniocalcin 2
ATF4	UP	activating transcription factor 4
MTHFD2	UP	methylenetetrahydrofolate dehydrogenase (NADP+ dependent) 2, methenyltetrahydrofolate cyclohydrolase
DHRS2	UP	dehydrogenase/reductase (SDR family) member 2
PSAT1	UP	phosphoserine aminotransferase 1
PHGDH	UP	phosphoglycerate dehydrogenase
SESN2	UP	sestrin 2
PLEC	UP	plectin
GADD45B	UP	growth arrest and DNA-damage-inducible, beta
POLR2A	UP	polymerase (RNA) II (DNA directed) polypeptide A, 220kDa
TIPARP	UP	TCDD-inducible poly(ADP-ribose) polymerase
DCXR	UP	dicarbonyl/L-xylulose reductase
PRNP	UP	prion protein
ENSG00000260466.1	UP	ENSG00000260466.1
UBALD2	UP	UBA-like domain containing 2
PNPLA2	UP	patatin-like phospholipase domain containing 2
ASNS	UP	asparagine synthetase (glutamine-hydrolyzing)
GOT1	UP	glutamic-oxaloacetic transaminase 1, soluble
ZFAS1	UP	ZNFX1 antisense RNA 1
ENSG00000177410.8	UP	ENSG00000177410.8
KLF2	UP	Kruppel-like factor 2 (lung)
EIF4EBP1	UP	eukaryotic translation initiation factor 4E binding protein 1(4E-BP2 genes (also known as Eif4ebp1 and Eif4ebp2)
ENSG00000234741.3	UP	ENSG00000234741.3
AXL	UP	AXL receptor tyrosine kinase
HIST2H2BC	UP	histone cluster 2, H2bc (pseudogene)
HIST1H2AC	UP	histone cluster 1, H2ac
TERF2IP	UP	telomeric repeat binding factor 2, interacting protein
HIST1H2BC	UP	histone cluster 1, H2bc
HIST1H2BJ	UP	histone cluster 1, H2bj
VASN	UP	vasorin
TRNP1	UP	TMF1-regulated nuclear protein 1
ENSG00000227220.1	UP	ENSG00000227220.1
BEX2	UP	brain expressed X-linked 2
PCK2	UP	phosphoenolpyruvate carboxykinase 2 (mitochondrial)
ENSG00000255108.1	UP	ENSG00000255108.1
MAP1LC3B	UP	microtubule-associated protein 1 light chain 3 beta
TMEM156	UP	transmembrane protein 156
ARL5B	UP	ADP-ribosylation factor-like 5B
SNORD33	UP	small nucleolar RNA, C/D box 33
SNHG12	UP	small nucleolar RNA host gene 12 (non-protein coding)
PFKFB3	UP	6-phosphofructo-2-kinase/fructose-2,6-biphosphatase 3
MARS	UP	methionyl-tRNA synthetase
ENSG00000232973.6	UP	ENSG00000232973.6
MKNK2	UP	MAP kinase interacting serine/threonine kinase 2
F2RL1	UP	coagulation factor II (thrombin) receptor-like 1
DYNLL2	UP	dynein, light chain, LC8-type 2
SNHG1	UP	small nucleolar RNA host gene 1 (non-protein coding)
CEBPG	UP	CCAAT/enhancer binding protein (C/EBP), gamma
MAFG	UP	v-maf musculoaponeurotic fibrosarcoma oncogene homolog G (avian)
MIR612	UP	microRNA 612
MID1IP1	UP	MID1 interacting protein 1
C17orf66	UP	chromosome 17 open reading frame 66
GARS	UP	glycyl-tRNA synthetase
KHNYN	UP	KH and NYN domain containing
ENSG00000266036.1	UP	ENSG00000266036.1
ANKRD11	UP	ankyrin repeat domain 11
C11orf68	UP	chromosome 11 open reading frame 68
MGEA5	UP	meningioma expressed antigen 5 (hyaluronidase)
CARS	UP	cysteinyl-tRNA synthetase
TMSB4X	Down	thymosin beta 4, X-linked
KRT18	Down	keratin 18
KRT8	Down	keratin 8
KRT81	Down	keratin 81
IGFBP4	Down	insulin-like growth factor binding protein 4
GPX2	Down	glutathione peroxidase 2 (gastrointestinal)
CYP24A1	Down	cytochrome P450, family 24, subfamily A, polypeptide 1
AGR2	Down	anterior gradient 2 homolog (Xenopus laevis)
CA12	Down	carbonic anhydrase XII
FADS2	Down	fatty acid desaturase 2
PGD	Down	phosphogluconate dehydrogenase
PTGS2	Down	prostaglandin-endoperoxide synthase 2 (prostaglandin G/H synthase and cyclooxygenase)
HSPA8	Down	heat shock 70kDa protein 8
FN1	Down	fibronectin 1
AKR1C2	Down	aldo-keto reductase family 1, member C2
ACTN4	Down	actinin, alpha 4
MMP7	Down	matrix metallopeptidase 7 (matrilysin, uterine)
TNS3	Down	tensin 3
FDPS	Down	farnesyl diphosphate synthase
CCND3	Down	cyclin D3
ENSG00000229691.1	Down	ENSG00000229691.1
PRSS23	Down	protease, serine, 23
CLDN2	Down	claudin 2
PON2	Down	paraoxonase 2
TNS4	Down	tensin 4
TPM1	Down	tropomyosin 1 (alpha)
AMIGO2	Down	adhesion molecule with Ig-like domain 2
CYBA	Down	cytochrome b-245, alpha polypeptide
JUP	Down	junction plakoglobin
FADS1	Down	fatty acid desaturase 1
COL5A2	Down	collagen, type V, alpha 2
GRAMD1A	Down	GRAM domain containing 1A
CD24	Down	CD24 molecule
NPY4R	Down	neuropeptide Y receptor Y4
KYNU	Down	kynureninase
EMP3	Down	epithelial membrane protein 3
NNMT	Down	nicotinamide N-methyltransferase
ALDH2	Down	aldehyde dehydrogenase 2 family (mitochondrial)
MYL12B	Down	myosin, light chain 12B, regulatory
CYB5B	Down	cytochrome b5 type B (outer mitochondrial membrane)
NR4A1	Down	nuclear receptor subfamily 4, group A, member 1
CP	Down	ceruloplasmin (ferroxidase)
ENSG00000255177.2	Down	ENSG00000255177.2
WNT7B	Down	wingless-type MMTV integration site family, member 7B
ENSG00000224251.2	Down	ENSG00000224251.2
MVD	Down	mevalonate (diphospho) decarboxylase
ENSG00000259884.1	Down	ENSG00000259884.1
FGG	Down	fibrinogen gamma chain
SYNGR2	Down	synaptogyrin 2
MCM7	Down	minichromosome maintenance complex component 7
HPGD	Down	hydroxyprostaglandin dehydrogenase 15-(NAD)
FASN	Down	fatty acid synthase
EBP	Down	emopamil binding protein (sterol isomerase)
TALDO1	Down	transaldolase 1
SNAP25	Down	synaptosomal-associated protein, 25kDa
TMEM97	Down	transmembrane protein 97
HMGCS1	Down	3-hydroxy-3-methylglutaryl-CoA synthase 1 (soluble)
TGFBI	Down	transforming growth factor, beta-induced, 68kDa
GJA1	Down	gap junction protein, alpha 1, 43kDa
FGB	Down	fibrinogen beta chain
CHP1	Down	calcineurin-like EF-hand protein 1
ENSG00000259627.1	Down	ENSG00000259627.1
ACAT2	Down	acetyl-CoA acetyltransferase 2
DHCR7	Down	7-dehydrocholesterol reductase
PCSK9	Down	proprotein convertase subtilisin/kexin type 9
PROCR	Down	protein C receptor, endothelial
FDFT1	Down	farnesyl-diphosphate farnesyltransferase 1
PDLIM5	Down	PDZ and LIM domain 5
SUSD2	Down	sushi domain containing 2
FGA	Down	fibrinogen alpha chain
CDH1	Down	cadherin 1, type 1, E-cadherin (epithelial)
ID1	Down	inhibitor of DNA binding 1, dominant negative helix-loop-helix protein
ANXA4	Down	annexin A4
NDUFV2	Down	NADH dehydrogenase (ubiquinone) flavoprotein 2, 24kDa
TK1	Down	thymidine kinase 1, soluble
SPTSSA	Down	serine palmitoyltransferase, small subunit A
PLA2G4A	Down	phospholipase A2, group IVA (cytosolic, calcium-dependent)
MUC5B	Down	mucin 5B, oligomeric mucus/gel-forming
MCM5	Down	minichromosome maintenance complex component 5
FAM129B	Down	family with sequence similarity 129, member B
PLXND1	Down	plexin D1
GLRX	Down	glutaredoxin (thioltransferase)
SDF2L1	Down	stromal cell-derived factor 2-like 1
PCED1B	Down	PC-esterase domain containing 1B
IGFBP7	Down	insulin-like growth factor binding protein 7
MID1	Down	midline 1 (Opitz/BBB syndrome)
DHCR24	Down	24-dehydrocholesterol reductase
LOC100505817	Down	uncharacterized LOC100505817
KRT19	Down	keratin 19
C12orf75	Down	chromosome 12 open reading frame 75
PDLIM1	Down	PDZ and LIM domain 1
DBI	Down	diazepam binding inhibitor (GABA receptor modulator, acyl-CoA binding protein)
MSMO1	Down	methylsterol monooxygenase 1
ENSG00000225855.2	Down	ENSG00000225855.2
ENSG00000265257.1	Down	ENSG00000265257.1
IER5L	Down	immediate early response 5-like
