# Supplementary material for: Transcriptome profiling of influenza A virus-infected lung epithelial (A549) cells with lariciresinol-4-β-D-glucopyranoside treatment
Source: PLoS One. 2017 Mar 8;12(3):e0173058. doi: 10.1371/journal.pone.0173058 (PMC5342222; doi:10.1371/journal.pone.0173058)
Supplement: S8 Table — Genes expression that up-regulated or down-regulated at least fold change ≥ ± 1.5 and p-value < 0.05 were considered as emerging DEGs, but not in accordance with the criteria in virus-infected group (CV). (XLSX) [file pone.0173058.s010.xlsx]

## Sheet: Supplementary Table 8
Category	Term	Count	%	PValue	Genes	List Total	Pop Hits	Pop Total	Fold Enrichment	Bonferroni	Benjamini	FDR
SP_PIR_KEYWORDS	acetylation	51	35.1724	2.95184e-11	HIST1H2AC, KYNU, TALDO1, MVD, PDLIM5, PGD, HMGCS1, ASNS, PDLIM1, TERF2IP, ACAT2, TPM1, SYNGR2, POLR2A, AKR1C2, MTHFD2, SLC1A5, EIF4EBP1, MCM7, DYNLL2, HIST1H2BJ, KRT8, FASN, HSPA8, MARS, PLEC, GLRX, MAFG, EBP, CARS, HIST1H2BC, ACTN4, GARS, FDPS, SLC3A2, MYL12B, CYB5B, MID1IP1, ANXA4, DBI, HMGA1, MCM5, JUP, KRT19, KRT18, PHGDH, ALDH2, TMSB4X, PSAT1, DCXR, NNMT	140	2635	19235	2.65922	8.61937e-09	8.61937e-09	3.92829e-08
SP_PIR_KEYWORDS	lipid synthesis	11	7.58621	2.28474e-09	EBP, PTGS2, MVD, DHCR7, FADS1, HMGCS1, FDPS, FASN, FADS2, DHCR24, FDFT1	140	98	19235	15.4216	6.67143e-07	3.33572e-07	3.04051e-06
SP_PIR_KEYWORDS	Cholesterol biosynthesis	7	4.82759	3.20852e-09	EBP, MVD, DHCR7, HMGCS1, FDPS, DHCR24, FDFT1	140	19	19235	50.6184	9.36886e-07	3.12295e-07	4.26987e-06
SP_PIR_KEYWORDS	oxidoreductase	21	14.4828	4.10763e-09	CYP24A1, CYP1B1, PTGS2, FADS1, PGD, FADS2, FDFT1, GPX2, AKR1C2, MTHFD2, DHRS2, CYBA, DHCR7, NDUFV2, ALDH2, PHGDH, FASN, CP, HPGD, DCXR, DHCR24	140	562	19235	5.1339	1.19943e-06	2.99857e-07	5.46641e-06
SP_PIR_KEYWORDS	Steroid biosynthesis	8	5.51724	1.35059e-08	EBP, MVD, DHCR7, HMGCS1, FDPS, ACAT2, DHCR24, FDFT1	140	40	19235	27.4786	3.94372e-06	7.88744e-07	1.79736e-05
SP_PIR_KEYWORDS	sterol biosynthesis	7	4.82759	2.021e-08	EBP, MVD, DHCR7, HMGCS1, FDPS, DHCR24, FDFT1	140	25	19235	38.47	5.9013e-06	9.83552e-07	2.68953e-05
GOTERM_BP_FAT	GO:0055114~oxidation reduction	23	15.8621	3.27427e-08	CYP24A1, CYP1B1, PTGS2, FADS1, PGD, FADS2, CYB5B, FDFT1, GPX2, AKR1C2, MTHFD2, DHRS2, CYBA, DHCR7, NDUFV2, ALDH2, PHGDH, FASN, CP, HPGD, DCXR, GLRX, DHCR24	120	639	13528	4.05769	4.37105e-05	4.37105e-05	5.36361e-05
GOTERM_BP_FAT	GO:0006695~cholesterol biosynthetic process	7	4.82759	8.13821e-08	EBP, MVD, DHCR7, HMGCS1, FDPS, DHCR24, FDFT1	120	26	13528	30.3513	0.000108639	5.43211e-05	0.000133313
GOTERM_BP_FAT	GO:0016126~sterol biosynthetic process	7	4.82759	5.37886e-07	EBP, MVD, DHCR7, HMGCS1, FDPS, DHCR24, FDFT1	120	35	13528	22.5467	0.00071782	0.000239331	0.000881113
GOTERM_BP_FAT	GO:0008202~steroid metabolic process	12	8.27586	1.61869e-06	AKR1C2, DHRS2, CYP24A1, EBP, CYP1B1, MVD, DHCR7, HMGCS1, FDPS, PCSK9, DHCR24, FDFT1	120	202	13528	6.69703	0.00215862	0.000540093	0.00265156
SP_PIR_KEYWORDS	disease mutation	30	20.6897	2.79482e-06	KYNU, TALDO1, CYP1B1, GJA1, CDH1, TPM1, KRT81, FGG, FGA, FGB, DHCR7, TGFBI, KRT8, PCSK9, PLEC, FN1, DHCR24, EBP, ACTN4, GARS, PNPLA2, MID1, COL5A2, JUP, CYBA, KRT18, PHGDH, PRNP, PSAT1, HPGD	140	1591	19235	2.59069	0.000815756	0.000116577	0.00371926
GOTERM_BP_FAT	GO:0009991~response to extracellular stimulus	12	8.27586	3.71002e-06	CYP24A1, PLA2G4A, KYNU, PTGS2, STC2, IGFBP7, FADS1, AXL, PCSK9, ASNS, CP, DDIT3	120	220	13528	6.14909	0.00494065	0.000990088	0.00607725
GOTERM_BP_FAT	GO:0010033~response to organic substance	21	14.4828	4.3945e-06	EGR1, TXNIP, KYNU, CYP1B1, PTGS2, FADS1, IGFBP7, HMGCS1, CDH1, ASNS, DDIT3, KRT19, EIF4EBP1, PLA2G4A, GOT1, ID1, ALDH2, MGEA5, PCSK9, CD24, HSPA8	120	721	13528	3.2835	0.0058495	0.000977301	0.00719844
GOTERM_BP_FAT	GO:0031667~response to nutrient levels	11	7.58621	9.16827e-06	CYP24A1, PLA2G4A, KYNU, PTGS2, STC2, IGFBP7, FADS1, PCSK9, ASNS, CP, DDIT3	120	197	13528	6.29475	0.0121651	0.001747	0.0150176
GOTERM_BP_FAT	GO:0009719~response to endogenous stimulus	15	10.3448	1.25736e-05	TXNIP, PTGS2, FADS1, IGFBP7, HMGCS1, ASNS, DDIT3, KRT19, PLA2G4A, EIF4EBP1, GOT1, MGEA5, ALDH2, PCSK9, CD24	120	405	13528	4.17531	0.0166457	0.00209603	0.0205949
GOTERM_BP_FAT	GO:0006979~response to oxidative stress	10	6.89655	1.40565e-05	TXNIP, GPX2, DHRS2, PLA2G4A, PTGS2, PDLIM1, PRNP, TPM1, DDIT3, DHCR24	120	164	13528	6.87398	0.0185905	0.00208288	0.0230235
GOTERM_BP_FAT	GO:0008203~cholesterol metabolic process	8	5.51724	1.61219e-05	EBP, MVD, DHCR7, HMGCS1, FDPS, PCSK9, DHCR24, FDFT1	120	92	13528	9.8029	0.021293	0.00214998	0.0264062
GOTERM_CC_FAT	GO:0005577~fibrinogen complex	4	2.75862	1.94815e-05	FGG, FGA, FGB, FN1	108	7	12782	67.6296	0.00441258	0.00441258	0.0249209
GOTERM_BP_FAT	GO:0016125~sterol metabolic process	8	5.51724	2.96564e-05	EBP, MVD, DHCR7, HMGCS1, FDPS, PCSK9, DHCR24, FDFT1	120	101	13528	8.92937	0.0388184	0.0035928	0.0485694
GOTERM_BP_FAT	GO:0007584~response to nutrient	9	6.2069	3.21384e-05	CYP24A1, PLA2G4A, KYNU, PTGS2, STC2, IGFBP7, FADS1, CP, DDIT3	120	140	13528	7.24714	0.0419981	0.00356908	0.0526333
GOTERM_MF_FAT	GO:0048037~cofactor binding	11	7.58621	6.1808e-05	KYNU, GOT1, NDUFV2, PGD, FASN, PHGDH, ASNS, PSAT1, HPGD, DBI, DHCR24	114	249	12983	5.03111	0.0221267	0.0221267	0.0849236
GOTERM_BP_FAT	GO:0046394~carboxylic acid biosynthetic process	9	6.2069	6.63554e-05	KYNU, GOT1, PTGS2, FADS1, FASN, PHGDH, FADS2, ASNS, PSAT1	120	155	13528	6.54581	0.0847768	0.00679125	0.108642
GOTERM_BP_FAT	GO:0016053~organic acid biosynthetic process	9	6.2069	6.63554e-05	KYNU, GOT1, PTGS2, FADS1, FASN, PHGDH, FADS2, ASNS, PSAT1	120	155	13528	6.54581	0.0847768	0.00679125	0.108642
SP_PIR_KEYWORDS	liver	6	4.13793	6.70896e-05	GPX2, FGG, FGA, FGB, ALDH2, FDFT1	140	59	19235	13.9722	0.0194002	0.00244586	0.0892456
GOTERM_BP_FAT	GO:0033559~unsaturated fatty acid metabolic process	6	4.13793	8.2307e-05	AKR1C2, PLA2G4A, PTGS2, FADS1, FADS2, HPGD	120	51	13528	13.2627	0.104062	0.00781816	0.134743
GOTERM_BP_FAT	GO:0006694~steroid biosynthetic process	7	4.82759	0.000101353	EBP, MVD, DHCR7, HMGCS1, FDPS, DHCR24, FDFT1	120	85	13528	9.28392	0.126558	0.00898034	0.165899
SP_PIR_KEYWORDS	isopeptide bond	11	7.58621	0.000110325	TXNIP, MAFG, HIST1H2AC, FGG, HIST1H2BC, FGA, ACTN4, HIST1H2BJ, SLC3A2, TPM1, FN1	140	319	19235	4.73768	0.0317033	0.00357324	0.146721
GOTERM_BP_FAT	GO:0008610~lipid biosynthetic process	12	8.27586	0.000128841	EBP, PLA2G4A, PTGS2, MVD, DHCR7, FADS1, HMGCS1, FDPS, FASN, FADS2, DHCR24, FDFT1	120	323	13528	4.18824	0.158033	0.0106933	0.210847
SP_PIR_KEYWORDS	nadp	8	5.51724	0.000140604	CYBA, AKR1C2, CYP24A1, DHCR7, PGD, FASN, DCXR, FDFT1	140	156	19235	7.04579	0.0402279	0.00409752	0.186954
UP_SEQ_FEATURE	region of interest:Necessary for interaction with PNN	3	2.06897	0.000156783	KRT19, KRT18, KRT8	140	3	19113	136.521	0.0922106	0.0922106	0.232191
INTERPRO	IPR012290:Fibrinogen, alpha/beta/gamma chain, coiled coil	3	2.06897	0.000188796	FGG, FGA, FGB	134	3	16659	124.321	0.0688841	0.0688841	0.260849
GOTERM_BP_FAT	GO:0033273~response to vitamin	6	4.13793	0.000281947	CYP24A1, PLA2G4A, KYNU, PTGS2, IGFBP7, FADS1	120	66	13528	10.2485	0.313708	0.0219008	0.46086
GOTERM_BP_FAT	GO:0048545~response to steroid hormone stimulus	9	6.2069	0.00029123	TXNIP, KRT19, PLA2G4A, GOT1, PTGS2, IGFBP7, ALDH2, MGEA5, CD24	120	192	13528	5.28437	0.322163	0.021371	0.475999
GOTERM_CC_FAT	GO:0031093~platelet alpha granule lumen	5	3.44828	0.000370374	FGG, FGA, ACTN4, FGB, FN1	108	41	12782	14.4332	0.0806519	0.0411736	0.472806
GOTERM_BP_FAT	GO:0009725~response to hormone stimulus	12	8.27586	0.000387719	TXNIP, KRT19, PLA2G4A, EIF4EBP1, GOT1, PTGS2, IGFBP7, FADS1, ALDH2, MGEA5, PCSK9, CD24	120	367	13528	3.6861	0.404113	0.0268798	0.633236
GOTERM_MF_FAT	GO:0043499~eukaryotic cell surface binding	4	2.75862	0.000399419	FGG, FGA, FGB, CD24	114	17	12983	26.7967	0.134648	0.0697568	0.547618
GOTERM_BP_FAT	GO:0010035~response to inorganic substance	9	6.2069	0.000451787	TXNIP, FGG, PLA2G4A, PTGS2, FGA, FGB, PRNP, TPM1, DDIT3	120	205	13528	4.94927	0.452981	0.0297132	0.737511
GOTERM_CC_FAT	GO:0060205~cytoplasmic membrane-bounded vesicle lumen	5	3.44828	0.000487015	FGG, FGA, ACTN4, FGB, FN1	108	44	12782	13.4491	0.104685	0.0361887	0.621278
GOTERM_MF_FAT	GO:0016628~oxidoreductase activity, acting on the CH-CH group of donors, NAD or NADP as acceptor	4	2.75862	0.000561998	AKR1C2, DHCR7, FASN, DHCR24	114	19	12983	23.976	0.18413	0.0655839	0.769723
GOTERM_CC_FAT	GO:0031983~vesicle lumen	5	3.44828	0.000577975	FGG, FGA, ACTN4, FGB, FN1	108	46	12782	12.8643	0.122991	0.0322772	0.73692
GOTERM_BP_FAT	GO:0000038~very-long-chain fatty acid metabolic process	4	2.75862	0.000580255	PLA2G4A, PTGS2, FADS1, HPGD	120	19	13528	23.7333	0.539234	0.0362259	0.946292
GOTERM_CC_FAT	GO:0000267~cell fraction	21	14.4828	0.000589565	EBP, KYNU, CYP1B1, TALDO1, PTGS2, FADS1, PDLIM5, HMGCS1, GARS, FADS2, ASNS, CYB5B, FDFT1, JUP, SLC1A5, PLA2G4A, GOT1, FGB, CD24, SNAP25, PLEC	108	1083	12782	2.29491	0.125297	0.0264189	0.751645
GOTERM_MF_FAT	GO:0020037~heme binding	7	4.82759	0.000649267	CYBA, CYP24A1, CYP1B1, PTGS2, FADS1, FADS2, CYB5B	114	121	12983	6.58844	0.209517	0.0570837	0.888755
GOTERM_BP_FAT	GO:0008299~isoprenoid biosynthetic process	4	2.75862	0.000678288	MVD, HMGCS1, FDPS, FDFT1	120	20	13528	22.5467	0.595791	0.0403376	1.10533
GOTERM_BP_FAT	GO:0006690~icosanoid metabolic process	5	3.44828	0.000758207	AKR1C2, PLA2G4A, PTGS2, FADS1, HPGD	120	47	13528	11.9929	0.636723	0.0430706	1.23481
GOTERM_CC_FAT	GO:0030141~secretory granule	8	5.51724	0.000780225	CYBA, FGG, PLA2G4A, FGA, ACTN4, FGB, GARS, FN1	108	180	12782	5.26008	0.162371	0.0290983	0.993604
SP_PIR_KEYWORDS	electron transport	6	4.13793	0.000796461	CYBA, FADS1, NDUFV2, FADS2, CYB5B, GLRX	140	100	19235	8.24357	0.207576	0.0209287	1.05475
GOTERM_MF_FAT	GO:0046906~tetrapyrrole binding	7	4.82759	0.000908507	CYBA, CYP24A1, CYP1B1, PTGS2, FADS1, FADS2, CYB5B	114	129	12983	6.17986	0.280378	0.0636873	1.24157
SP_PIR_KEYWORDS	phosphoprotein	72	49.6552	0.000909576	PTGS2, PDLIM5, F2RL1, GJA1, PDLIM1, TERF2IP, KHNYN, SYNGR2, SLC1A5, EIF4EBP1, MCM7, GOT1, HIST1H2BJ, ANKRD11, FAM129B, DHCR24, CARS, ACTN4, STC2, SLC3A2, PNPLA2, CYB5B, MID1IP1, HMGA1, TNS4, JUP, TNS3, KRT19, KRT18, CCND3, MGEA5, TMSB4X, PRNP, GRAMD1A, HIST1H2AC, TALDO1, MVD, PFKFB3, HMGCS1, MKNK2, ASNS, CDH1, TK1, POLR2A, FGA, DHCR7, KRT8, FASN, PCSK9, CD24, SNAP25, HSPA8, FN1, MARS, PLEC, TXNIP…	140	7263	19235	1.36201	0.233344	0.0218997	1.20371
GOTERM_BP_FAT	GO:0010038~response to metal ion	7	4.82759	0.00096378	TXNIP, FGG, PLA2G4A, PTGS2, FGA, FGB, PRNP	120	129	13528	6.11731	0.723976	0.0522231	1.56713
GOTERM_BP_FAT	GO:0019369~arachidonic acid metabolic process	3	2.06897	0.00112473	PLA2G4A, PTGS2, FADS1	120	6	13528	56.3667	0.777396	0.0583244	1.82658
GOTERM_CC_FAT	GO:0031091~platelet alpha granule	5	3.44828	0.00122018	FGG, FGA, ACTN4, FGB, FN1	108	56	12782	10.5671	0.242059	0.0388193	1.54986
KEGG_PATHWAY	hsa00900:Terpenoid backbone biosynthesis	4	2.75862	0.00123456	MVD, HMGCS1, FDPS, ACAT2	76	15	5085	17.8421	0.122733	0.122733	1.3766
INTERPRO	IPR016040:NAD(P)-binding domain	7	4.82759	0.00129366	MTHFD2, DHRS2, PGD, FASN, PHGDH, HPGD, DCXR	134	150	16659	5.80164	0.386958	0.21703	1.77477
GOTERM_CC_FAT	GO:0005829~cytosol	23	15.8621	0.00132758	KYNU, CARS, TALDO1, MVD, PFKFB3, PDLIM5, HMGCS1, GARS, ASNS, PNPLA2, HMGA1, TK1, JUP, EIF4EBP1, PLA2G4A, GOT1, DYNLL2, FASN, HPGD, HSPA8, MARS, PLEC, GLRX	108	1330	12782	2.04669	0.260337	0.0369934	1.68521
GOTERM_BP_FAT	GO:0051592~response to calcium ion	5	3.44828	0.00137356	TXNIP, FGG, PLA2G4A, FGA, FGB	120	55	13528	10.2485	0.840381	0.0681426	2.22643
UP_SEQ_FEATURE	mutagenesis site	28	19.3103	0.001555	HIST1H2AC, CCDC85B, HMGCS1, MKNK2, CDH1, ASNS, MAP1LC3B, KRT8, PCSK9, FN1, MAFG, EBP, GARS, AXL, SLC3A2, MYL12B, PNPLA2, HMGA1, TNS4, CYBA, KRT19, PLA2G4A, KRT18, TMSB4X, AGR2, HPGD, DCXR, MUC5B	140	2045	19113	1.86924	0.617178	0.381273	2.28078
SP_PIR_KEYWORDS	multifunctional enzyme	5	3.44828	0.00165525	MTHFD2, PFKFB3, MGEA5, FASN, FDFT1	140	70	19235	9.81378	0.383522	0.0365264	2.18049
GOTERM_BP_FAT	GO:0042981~regulation of apoptosis	17	11.7241	0.00178565	TXNIP, ACTN4, PTGS2, CEBPG, NR4A1, CDH1, ASNS, ANXA4, DDIT3, AMIGO2, DHRS2, PLA2G4A, KRT18, PCSK9, CD24, PRNP, DHCR24	120	804	13528	2.38367	0.908	0.0845773	2.88526
KEGG_PATHWAY	hsa00100:Steroid biosynthesis	4	2.75862	0.00180633	EBP, DHCR7, DHCR24, FDFT1	76	17	5085	15.743	0.1744	0.0913744	2.00828
SP_PIR_KEYWORDS	heme	6	4.13793	0.00186415	CYBA, CYP24A1, CYP1B1, PTGS2, FADS2, CYB5B	140	121	19235	6.81287	0.420066	0.0381696	2.45254
GOTERM_BP_FAT	GO:0043067~regulation of programmed cell death	17	11.7241	0.00197501	TXNIP, ACTN4, PTGS2, CEBPG, NR4A1, CDH1, ASNS, ANXA4, DDIT3, AMIGO2, DHRS2, PLA2G4A, KRT18, PCSK9, CD24, PRNP, DHCR24	120	812	13528	2.36018	0.928585	0.0899529	3.18661
GOTERM_MF_FAT	GO:0043498~cell surface binding	4	2.75862	0.0019893	FGG, FGA, FGB, CD24	114	29	12983	15.7084	0.513658	0.113204	2.69996
GOTERM_BP_FAT	GO:0010941~regulation of cell death	17	11.7241	0.00205025	TXNIP, ACTN4, PTGS2, CEBPG, NR4A1, CDH1, ASNS, ANXA4, DDIT3, AMIGO2, DHRS2, PLA2G4A, KRT18, PCSK9, CD24, PRNP, DHCR24	120	815	13528	2.35149	0.935423	0.0901532	3.3061
SP_PIR_KEYWORDS	cytoplasm	39	26.8966	0.00209092	KYNU, TALDO1, CCDC85B, PGD, HMGCS1, BEX2, PDLIM1, ACAT2, TPM1, TK1, GPX2, AKR1C2, GOT1, DYNLL2, MAP1LC3B, KRT8, FASN, SNAP25, HSPA8, GLRX, PLEC, MARS, TXNIP, CARS, ACTN4, FDPS, MID1IP1, MID1, DDIT4, JUP, TNS4, PLA2G4A, ATF4, KRT18, CCND3, MGEA5, TMSB4X, HPGD, NNMT	140	3332	19235	1.60814	0.457294	0.0399269	2.74706
GOTERM_CC_FAT	GO:0016023~cytoplasmic membrane-bounded vesicle	13	8.96552	0.00213539	ACTN4, SLC3A2, GARS, GJA1, SLC1A5, CYBA, FGG, PLA2G4A, FGA, FGB, FASN, HSPA8, FN1	108	550	12782	2.79741	0.384458	0.0524891	2.69778
GOTERM_BP_FAT	GO:0010243~response to organic nitrogen	5	3.44828	0.00227309	PLA2G4A, PTGS2, HMGCS1, ASNS, DDIT3	120	63	13528	8.94709	0.952071	0.0963091	3.65919
GOTERM_BP_FAT	GO:0031668~cellular response to extracellular stimulus	5	3.44828	0.00240837	CYP24A1, FADS1, AXL, PCSK9, ASNS	120	64	13528	8.80729	0.960007	0.0986309	3.87295
SP_PIR_KEYWORDS	nad	7	4.82759	0.00253675	MTHFD2, NDUFV2, TIPARP, ALDH2, FASN, PHGDH, HPGD	140	189	19235	5.08862	0.523684	0.0452966	3.32369
GOTERM_CC_FAT	GO:0031410~cytoplasmic vesicle	14	9.65517	0.00268466	ACTN4, GARS, SLC3A2, GJA1, SLC1A5, CYBA, FGG, PLA2G4A, FGA, MAP1LC3B, FGB, FASN, HSPA8, FN1	108	642	12782	2.58088	0.456777	0.059199	3.38077
GOTERM_CC_FAT	GO:0031988~membrane-bounded vesicle	13	8.96552	0.00278378	ACTN4, SLC3A2, GARS, GJA1, SLC1A5, CYBA, FGG, PLA2G4A, FGA, FGB, FASN, HSPA8, FN1	108	568	12782	2.70876	0.468897	0.0559037	3.50356
GOTERM_MF_FAT	GO:0009055~electron carrier activity	8	5.51724	0.00316583	GPX2, CYBA, CYP24A1, CYP1B1, NDUFV2, ALDH2, PHGDH, GLRX	114	221	12983	4.12257	0.682681	0.15124	4.26482
GOTERM_BP_FAT	GO:0022900~electron transport chain	6	4.13793	0.00331646	CYBA, FADS1, NDUFV2, FADS2, CYB5B, GLRX	120	114	13528	5.93333	0.988143	0.129414	5.29634
UP_SEQ_FEATURE	cross-link:Glycyl lysine isopeptide (Lys-Gly) (interchain with G-Cter in ubiquitin)	7	4.82759	0.0033766	TXNIP, HIST1H2AC, HIST1H2BC, ACTN4, HIST1H2BJ, SLC3A2, TPM1	140	199	19113	4.80226	0.875927	0.50124	4.89087
GOTERM_CC_FAT	GO:0043292~contractile fiber	6	4.13793	0.00345052	JUP, KRT19, PDLIM5, KRT8, TPM1, PLEC	108	121	12782	5.86869	0.543708	0.0632935	4.32572
SP_PIR_KEYWORDS	Fatty acid biosynthesis	4	2.75862	0.00368939	PTGS2, FADS1, FASN, FADS2	140	43	19235	12.7807	0.660165	0.0615146	4.79988
GOTERM_CC_FAT	GO:0031982~vesicle	14	9.65517	0.00386815	ACTN4, GARS, SLC3A2, GJA1, SLC1A5, CYBA, FGG, PLA2G4A, FGA, MAP1LC3B, FGB, FASN, HSPA8, FN1	108	670	12782	2.47302	0.585123	0.0654357	4.83741
SP_PIR_KEYWORDS	blood coagulation	4	2.75862	0.00393862	FGG, FGA, PROCR, FGB	140	44	19235	12.4903	0.684106	0.0620132	5.11632
GOTERM_BP_FAT	GO:0019321~pentose metabolic process	3	2.06897	0.00400694	TALDO1, PGD, DCXR	120	11	13528	30.7455	0.995299	0.14992	6.36537
SMART	SM00338:BRLZ	4	2.75862	0.00440106	MAFG, ATF4, CEBPG, DDIT3	58	53	9079	11.8139	0.26887	0.26887	4.4748
UP_SEQ_FEATURE	domain:Cytochrome b5 heme-binding	3	2.06897	0.00451244	FADS1, FADS2, CYB5B	140	14	19113	29.2546	0.938608	0.502231	6.4853
SP_PIR_KEYWORDS	plasma	5	3.44828	0.00464005	FGG, FGA, FGB, CP, FN1	140	93	19235	7.38671	0.742838	0.0689816	6.00167
GOTERM_BP_FAT	GO:0019748~secondary metabolic process	5	3.44828	0.00514945	KYNU, TALDO1, CYP1B1, PGD, DCXR	120	79	13528	7.13502	0.998984	0.183488	8.10941
GOTERM_BP_FAT	GO:0046496~nicotinamide nucleotide metabolic process	4	2.75862	0.00517349	KYNU, TALDO1, PGD, DCXR	120	40	13528	11.2733	0.999017	0.179502	8.14578
GOTERM_BP_FAT	GO:0006769~nicotinamide metabolic process	4	2.75862	0.00517349	KYNU, TALDO1, PGD, DCXR	120	40	13528	11.2733	0.999017	0.179502	8.14578
INTERPRO	IPR001199:Cytochrome b5	3	2.06897	0.0054062	FADS1, FADS2, CYB5B	134	14	16659	26.6402	0.871148	0.494915	7.22453
GOTERM_BP_FAT	GO:0009820~alkaloid metabolic process	4	2.75862	0.00554653	KYNU, TALDO1, PGD, DCXR	120	41	13528	10.9984	0.999404	0.186376	8.70838
UP_SEQ_FEATURE	metal ion-binding site:Iron (heme axial ligand)	5	3.44828	0.00570918	CYBA, CYP24A1, CYP1B1, PTGS2, CYB5B	140	98	19113	6.96538	0.970773	0.506648	8.13823
GOTERM_BP_FAT	GO:0019362~pyridine nucleotide metabolic process	4	2.75862	0.00593533	KYNU, TALDO1, PGD, DCXR	120	42	13528	10.7365	0.999646	0.19329	9.2913
GOTERM_BP_FAT	GO:0042592~homeostatic process	15	10.3448	0.00617859	MAFG, CEBPG, F2RL1, TERF2IP, DDIT3, GPX2, PLA2G4A, GOT1, ANKRD11, MGEA5, PCSK9, CD24, CP, PRNP, GLRX	120	751	13528	2.25166	0.999745	0.195663	9.65424
GOTERM_CC_FAT	GO:0030018~Z disc	4	2.75862	0.00666775	JUP, KRT19, PDLIM5, KRT8	108	46	12782	10.2915	0.780992	0.102798	8.20293
GOTERM_BP_FAT	GO:0046165~alcohol biosynthetic process	4	2.75862	0.00676087	ATF4, GOT1, PGD, PCK2	120	44	13528	10.2485	0.999883	0.207225	10.5175
GOTERM_BP_FAT	GO:0031669~cellular response to nutrient levels	4	2.75862	0.00676087	CYP24A1, FADS1, PCSK9, ASNS	120	44	13528	10.2485	0.999883	0.207225	10.5175
GOTERM_BP_FAT	GO:0006720~isoprenoid metabolic process	4	2.75862	0.00676087	MVD, HMGCS1, FDPS, FDFT1	120	44	13528	10.2485	0.999883	0.207225	10.5175
GOTERM_BP_FAT	GO:0042060~wound healing	7	4.82759	0.00680824	FGG, FGA, PROCR, FGB, F2RL1, TPM1, FN1	120	191	13528	4.13159	0.999891	0.203877	10.5873
SMART	SM00121:IB	3	2.06897	0.00684324	CTGF, IGFBP7, IGFBP4	58	20	9079	23.4802	0.385865	0.216332	6.87908
INTERPRO	IPR018506:Cytochrome b5, heme-binding site	3	2.06897	0.00795419	FADS1, FADS2, CYB5B	134	17	16659	21.939	0.951136	0.529837	10.4588
GOTERM_BP_FAT	GO:0006631~fatty acid metabolic process	7	4.82759	0.00806599	AKR1C2, PLA2G4A, PTGS2, FADS1, FASN, FADS2, HPGD	120	198	13528	3.98552	0.99998	0.231797	12.4242
GOTERM_BP_FAT	GO:0050878~regulation of body fluid levels	6	4.13793	0.0081037	FGG, FGA, PROCR, FGB, F2RL1, AGR2	120	141	13528	4.79716	0.999981	0.227892	12.4787
GOTERM_BP_FAT	GO:0006739~NADP metabolic process	3	2.06897	0.00849505	TALDO1, PGD, DCXR	120	16	13528	21.1375	0.999989	0.232693	13.0427
GOTERM_BP_FAT	GO:0033280~response to vitamin D	3	2.06897	0.00849505	CYP24A1, PLA2G4A, PTGS2	120	16	13528	21.1375	0.999989	0.232693	13.0427
INTERPRO	IPR004827:Basic-leucine zipper (bZIP) transcription factor	4	2.75862	0.00871265	MAFG, ATF4, CEBPG, DDIT3	134	53	16659	9.38271	0.963404	0.483956	11.4012
UP_SEQ_FEATURE	domain:IGFBP N-terminal	3	2.06897	0.00915679	CTGF, IGFBP7, IGFBP4	140	20	19113	20.4782	0.996572	0.611694	12.749
GOTERM_CC_FAT	GO:0030017~sarcomere	5	3.44828	0.00918548	JUP, KRT19, PDLIM5, KRT8, TPM1	108	98	12782	6.03836	0.876898	0.130337	11.1355
GOTERM_MF_FAT	GO:0042802~identical protein binding	13	8.96552	0.00971326	CARS, KYNU, MVD, ACTN4, PFKFB3, NR4A1, ASNS, ALDH2, PCSK9, CLDN2, PON2, PRNP, HPGD	114	640	12983	2.31331	0.970794	0.357041	12.5554
GOTERM_CC_FAT	GO:0005626~insoluble fraction	15	10.3448	0.0100856	EBP, CYP1B1, TALDO1, PTGS2, FADS1, PDLIM5, FADS2, CYB5B, FDFT1, JUP, SLC1A5, PLA2G4A, CD24, SNAP25, PLEC	108	839	12782	2.11594	0.899848	0.133953	12.1629
GOTERM_BP_FAT	GO:0008652~cellular amino acid biosynthetic process	4	2.75862	0.0101692	GOT1, PHGDH, ASNS, PSAT1	120	51	13528	8.84183	0.999999	0.266643	15.4169
SP_PIR_KEYWORDS	chromoprotein	4	2.75862	0.0102364	CYP24A1, CYP1B1, PTGS2, FADS2	140	62	19235	8.86406	0.950434	0.139483	12.7967
SP_PIR_KEYWORDS	pyridoxal phosphate	4	2.75862	0.0102364	KYNU, GOT1, FASN, PSAT1	140	62	19235	8.86406	0.950434	0.139483	12.7967
GOTERM_BP_FAT	GO:0006733~oxidoreduction coenzyme metabolic process	4	2.75862	0.0107237	KYNU, TALDO1, PGD, DCXR	120	52	13528	8.67179	0.999999	0.273745	16.1897
GOTERM_CC_FAT	GO:0031674~I band	4	2.75862	0.0109161	JUP, KRT19, PDLIM5, KRT8	108	55	12782	8.60741	0.917221	0.136329	13.101
INTERPRO	IPR000867:Insulin-like growth factor-binding protein, IGFBP	3	2.06897	0.0109403	CTGF, IGFBP7, IGFBP4	134	20	16659	18.6481	0.984365	0.499945	14.1161
UP_SEQ_FEATURE	region of interest:Coil 2	4	2.75862	0.0113518	KRT81, KRT19, KRT18, KRT8	140	64	19113	8.53259	0.999127	0.634433	15.5712
UP_SEQ_FEATURE	region of interest:Linker 12	4	2.75862	0.0113518	KRT81, KRT19, KRT18, KRT8	140	64	19113	8.53259	0.999127	0.634433	15.5712
INTERPRO	IPR002198:Short-chain dehydrogenase/reductase SDR	4	2.75862	0.0116801	DHRS2, FASN, HPGD, DCXR	134	59	16659	8.42854	0.988217	0.469767	15.0005
GOTERM_BP_FAT	GO:0006693~prostaglandin metabolic process	3	2.06897	0.0118993	AKR1C2, PTGS2, HPGD	120	19	13528	17.8	1	0.293485	17.8064
GOTERM_BP_FAT	GO:0006692~prostanoid metabolic process	3	2.06897	0.0118993	AKR1C2, PTGS2, HPGD	120	19	13528	17.8	1	0.293485	17.8064
GOTERM_BP_FAT	GO:0007596~blood coagulation	5	3.44828	0.0124898	FGG, FGA, PROCR, FGB, F2RL1	120	102	13528	5.52614	1	0.300226	18.6073
GOTERM_BP_FAT	GO:0050817~coagulation	5	3.44828	0.0124898	FGG, FGA, PROCR, FGB, F2RL1	120	102	13528	5.52614	1	0.300226	18.6073
SP_PIR_KEYWORDS	metalloprotein	5	3.44828	0.0125684	CYP24A1, CYP1B1, PTGS2, NDUFV2, FADS2	140	124	19235	5.54003	0.975108	0.161271	15.4916
SP_PIR_KEYWORDS	amino-acid biosynthesis	3	2.06897	0.0128953	PHGDH, ASNS, PSAT1	140	24	19235	17.1741	0.977402	0.158247	15.8631
GOTERM_BP_FAT	GO:0043603~cellular amide metabolic process	4	2.75862	0.0131146	KYNU, TALDO1, PGD, DCXR	120	56	13528	8.05238	1	0.307304	19.4469
GOTERM_BP_FAT	GO:0001775~cell activation	8	5.51724	0.0134104	EGR1, DHRS2, FGG, FGA, CCND3, FGB, CEBPG, CD24	120	287	13528	3.14239	1	0.307769	19.8414
GOTERM_BP_FAT	GO:0005996~monosaccharide metabolic process	7	4.82759	0.0136524	ATF4, TALDO1, PFKFB3, PGD, MGEA5, PCK2, DCXR	120	222	13528	3.55465	1	0.307212	20.1629
SP_PIR_KEYWORDS	amyloid	3	2.06897	0.0139508	FGA, TGFBI, PRNP	140	25	19235	16.4871	0.983466	0.163361	17.0527
GOTERM_CC_FAT	GO:0030016~myofibril	5	3.44828	0.0140278	JUP, KRT19, PDLIM5, KRT8, TPM1	108	111	12782	5.33116	0.959516	0.16319	16.5344
GOTERM_BP_FAT	GO:0065003~macromolecular complex assembly	13	8.96552	0.0140389	HIST1H2AC, HIST1H2BC, GJA1, CDH1, HMGA1, POLR2A, JUP, CYBA, FGG, FGA, FGB, HIST1H2BJ, PRNP	120	665	13528	2.20381	1	0.30933	20.6738
INTERPRO	IPR014716:Fibrinogen, alpha/beta/gamma chain, C-terminal globular, subdomain 1	3	2.06897	0.0143426	FGG, FGA, FGB	134	23	16659	16.2158	0.99575	0.494696	18.1139
UP_SEQ_FEATURE	region of interest:Linker 1	4	2.75862	0.014453	KRT81, KRT19, KRT18, KRT8	140	70	19113	7.80122	0.999874	0.67464	19.4136
UP_SEQ_FEATURE	region of interest:Coil 1B	4	2.75862	0.014453	KRT81, KRT19, KRT18, KRT8	140	70	19113	7.80122	0.999874	0.67464	19.4136
UP_SEQ_FEATURE	region of interest:Coil 1A	4	2.75862	0.014453	KRT81, KRT19, KRT18, KRT8	140	70	19113	7.80122	0.999874	0.67464	19.4136
GOTERM_CC_FAT	GO:0005792~microsome	7	4.82759	0.014584	EBP, TALDO1, CYP1B1, PTGS2, FADS1, CYB5B, FDFT1	108	237	12782	3.49562	0.964384	0.160983	17.1348
GOTERM_CC_FAT	GO:0044449~contractile fiber part	5	3.44828	0.0148921	JUP, KRT19, PDLIM5, KRT8, TPM1	108	113	12782	5.23681	0.966824	0.156585	17.4656
UP_SEQ_FEATURE	region of interest:Rod	4	2.75862	0.0150119	KRT81, KRT19, KRT18, KRT8	140	71	19113	7.69135	0.999912	0.645467	20.0884
SP_PIR_KEYWORDS	cytosol	3	2.06897	0.0150426	PLA2G4A, ACAT2, HPGD	140	26	19235	15.853	0.988035	0.168404	18.2665
GOTERM_BP_FAT	GO:0007599~hemostasis	5	3.44828	0.0151343	FGG, FGA, PROCR, FGB, F2RL1	120	108	13528	5.21914	1	0.323968	22.1053
GOTERM_CC_FAT	GO:0005625~soluble fraction	8	5.51724	0.0160335	JUP, KYNU, TALDO1, GOT1, FGB, HMGCS1, GARS, ASNS	108	313	12782	3.02497	0.974501	0.160307	18.6808
GOTERM_BP_FAT	GO:0007568~aging	5	3.44828	0.0160884	PLA2G4A, FADS1, MGEA5, CP, DDIT3	120	110	13528	5.12424	1	0.335381	23.3323
UP_SEQ_FEATURE	region of interest:Head	4	2.75862	0.016166	KRT81, KRT19, KRT18, KRT8	140	73	19113	7.48063	0.999957	0.634172	21.4654
GOTERM_CC_FAT	GO:0042598~vesicular fraction	7	4.82759	0.0166095	EBP, TALDO1, CYP1B1, PTGS2, FADS1, CYB5B, FDFT1	108	244	12782	3.39534	0.977674	0.15871	19.2877
UP_SEQ_FEATURE	metal ion-binding site:Zinc 1	4	2.75862	0.0167612	MMP7, PDLIM1, MID1, POLR2A	140	74	19113	7.37954	0.99997	0.612531	22.1669
SMART	SM00186:FBG	3	2.06897	0.0170259	FGG, FGA, FGB	58	32	9079	14.6751	0.704547	0.333966	16.3255
GOTERM_CC_FAT	GO:0005624~membrane fraction	14	9.65517	0.0174019	EBP, CYP1B1, TALDO1, PTGS2, FADS1, PDLIM5, FADS2, CYB5B, FDFT1, JUP, SLC1A5, PLA2G4A, CD24, SNAP25	108	809	12782	2.04812	0.981408	0.159082	20.1158
SP_PIR_KEYWORDS	iron	7	4.82759	0.0175463	CYBA, CYP24A1, CYP1B1, PTGS2, NDUFV2, FADS2, CYB5B	140	285	19235	3.37456	0.99431	0.186786	20.9886
GOTERM_MF_FAT	GO:0005506~iron ion binding	8	5.51724	0.0180067	CYBA, CYP24A1, CYP1B1, PTGS2, FADS1, NDUFV2, FADS2, CYB5B	114	308	12983	2.95808	0.998609	0.51851	22.1015
GOTERM_BP_FAT	GO:0009611~response to wounding	11	7.58621	0.0183939	CYBA, FGG, FGA, PROCR, CTGF, FGB, F2RL1, CD24, TPM1, IGFBP4, FN1	120	530	13528	2.33975	1	0.368068	26.2226
GOTERM_BP_FAT	GO:0009066~aspartate family amino acid metabolic process	3	2.06897	0.0186655	GOT1, PHGDH, ASNS	120	24	13528	14.0917	1	0.367038	26.5563
SP_PIR_KEYWORDS	Intermediate filament	4	2.75862	0.0189468	KRT81, KRT19, KRT18, KRT8	140	78	19235	7.04579	0.996248	0.193321	22.4744
GOTERM_MF_FAT	GO:0046983~protein dimerization activity	11	7.58621	0.0196682	CYBA, KYNU, CARS, ATF4, ACTN4, MVD, CEBPG, NR4A1, ASNS, HPGD, DDIT3	114	542	12983	2.31134	0.999247	0.512802	23.8938
GOTERM_MF_FAT	GO:0005520~insulin-like growth factor binding	3	2.06897	0.0197704	CTGF, IGFBP7, IGFBP4	114	25	12983	13.6663	0.999274	0.48167	24.0027
INTERPRO	IPR016044:Filament	4	2.75862	0.0198877	KRT81, KRT19, KRT18, KRT8	134	72	16659	6.90672	0.999496	0.569884	24.2614
INTERPRO	IPR018039:Intermediate filament protein, conserved site	4	2.75862	0.0198877	KRT81, KRT19, KRT18, KRT8	134	72	16659	6.90672	0.999496	0.569884	24.2614
GOTERM_CC_FAT	GO:0005856~cytoskeleton	20	13.7931	0.019959	ACTN4, CCDC85B, PDLIM5, CDH1, PDLIM1, MYL12B, MID1IP1, MID1, TPM1, TNS4, KRT81, JUP, KRT19, KRT18, PROCR, MAP1LC3B, DYNLL2, KRT8, TMSB4X, PLEC	108	1381	12782	1.714	0.989709	0.17361	22.735
GOTERM_CC_FAT	GO:0044433~cytoplasmic vesicle part	6	4.13793	0.0203724	FGG, FGA, ACTN4, FGB, GJA1, FN1	108	187	12782	3.79739	0.990649	0.170466	23.1509
KEGG_PATHWAY	hsa00380:Tryptophan metabolism	4	2.75862	0.0206023	KYNU, CYP1B1, ALDH2, ACAT2	76	40	5085	6.69079	0.889932	0.520759	20.8317
INTERPRO	IPR001664:Intermediate filament protein	4	2.75862	0.0206216	KRT81, KRT19, KRT18, KRT8	134	73	16659	6.8121	0.99962	0.545086	25.0422
GOTERM_BP_FAT	GO:0042127~regulation of cell proliferation	14	9.65517	0.0208595	MAFG, TXNIP, PTGS2, MVD, IGFBP7, MMP7, GJA1, TNS3, DHRS2, PLA2G4A, DHCR7, CD24, EMP3, DHCR24	120	787	13528	2.00542	1	0.395006	29.2004
GOTERM_MF_FAT	GO:0050662~coenzyme binding	6	4.13793	0.0209033	NDUFV2, PGD, PHGDH, HPGD, DBI, DHCR24	114	181	12983	3.77523	0.999523	0.471265	25.2012
SP_PIR_KEYWORDS	chromosomal protein	5	3.44828	0.0210906	HIST1H2AC, HIST1H2BC, HIST1H2BJ, TERF2IP, HMGA1	140	145	19235	4.73768	0.998019	0.205888	24.6988
SP_PIR_KEYWORDS	Serine biosynthesis	2	1.37931	0.0215241	PHGDH, PSAT1	140	3	19235	91.5952	0.99826	0.203012	25.1413
SP_PIR_KEYWORDS	pentose shunt	2	1.37931	0.0215241	TALDO1, PGD	140	3	19235	91.5952	0.99826	0.203012	25.1413
UP_SEQ_FEATURE	region of interest:Pyridoxal phosphate binding	2	1.37931	0.0216605	KYNU, PSAT1	140	3	19113	91.0143	0.999999	0.675655	27.7227
UP_SEQ_FEATURE	cross-link:Isoglutamyl lysine isopeptide (Gln-Lys) (interchain with K-?)	2	1.37931	0.0216605	FGA, FN1	140	3	19113	91.0143	0.999999	0.675655	27.7227
UP_SEQ_FEATURE	binding site:Pyridoxal phosphate	2	1.37931	0.0216605	KYNU, PSAT1	140	3	19113	91.0143	0.999999	0.675655	27.7227
GOTERM_BP_FAT	GO:0051130~positive regulation of cellular component organization	6	4.13793	0.02181	PLA2G4A, ACTN4, MGEA5, PCSK9, CD24, TPM1	120	181	13528	3.73702	1	0.403375	30.3178
GOTERM_MF_FAT	GO:0005198~structural molecule activity	12	8.27586	0.0220912	KRT81, JUP, KRT19, WNT7B, KRT18, KRT8, CLDN2, COL5A2, TPM1, MUC5B, FN1, PLEC	114	634	12983	2.15557	0.999692	0.463158	26.439
GOTERM_BP_FAT	GO:0043933~macromolecular complex subunit organization	13	8.96552	0.0222776	HIST1H2AC, HIST1H2BC, GJA1, CDH1, HMGA1, POLR2A, JUP, CYBA, FGG, FGA, FGB, HIST1H2BJ, PRNP	120	710	13528	2.06413	1	0.404626	30.8614
GOTERM_BP_FAT	GO:0001501~skeletal system development	8	5.51724	0.0225616	CYP24A1, EBP, PTGS2, CTGF, ANKRD11, TIPARP, COL5A2, IGFBP4	120	319	13528	2.82717	1	0.403307	31.1897
UP_SEQ_FEATURE	domain:Fibrinogen C-terminal	3	2.06897	0.022586	FGG, FGA, FGB	140	32	19113	12.7989	0.999999	0.661848	28.7299
GOTERM_BP_FAT	GO:0040007~growth	6	4.13793	0.022743	PTGS2, FGA, DHCR7, ANKRD11, SLC3A2, EMP3	120	183	13528	3.69617	1	0.400629	31.3986
GOTERM_BP_FAT	GO:0034637~cellular carbohydrate biosynthetic process	4	2.75862	0.0228381	ATF4, GOT1, PGD, PCK2	120	69	13528	6.53527	1	0.396865	31.5079
GOTERM_BP_FAT	GO:0060348~bone development	5	3.44828	0.02321	CYP24A1, PTGS2, CTGF, ANKRD11, COL5A2	120	123	13528	4.58266	1	0.39689	31.9337
INTERPRO	IPR012171:Fatty acid/sphingolipid desaturase	2	1.37931	0.0237617	FADS1, FADS2	134	3	16659	82.8806	0.999887	0.562377	28.2992
OMIM_DISEASE	Cirrhosis, noncryptogenic, susceptibility to	2	1.37931	0.0238312	KRT18, KRT8	45	2	3671	81.5778	0.905932	0.905932	23.4093
OMIM_DISEASE	Thrombophilia, dysfibrinogenemic	2	1.37931	0.0238312	FGG, FGB	45	2	3671	81.5778	0.905932	0.905932	23.4093
OMIM_DISEASE	Afibrinogenemia, congenital	2	1.37931	0.0238312	FGA, FGB	45	2	3671	81.5778	0.905932	0.905932	23.4093
OMIM_DISEASE	Cirrhosis, cryptogenic	2	1.37931	0.0238312	KRT18, KRT8	45	2	3671	81.5778	0.905932	0.905932	23.4093
UP_SEQ_FEATURE	site:Stutter	3	2.06897	0.0239303	KRT19, KRT18, KRT8	140	33	19113	12.411	1	0.656121	30.1693
GOTERM_CC_FAT	GO:0015629~actin cytoskeleton	7	4.82759	0.02542	JUP, ACTN4, DYNLL2, PDLIM5, CDH1, MYL12B, TPM1	108	269	12782	3.07979	0.997106	0.201329	28.0657
SMART	SM00214:VWC	3	2.06897	0.0259337	CTGF, COL5A2, MUC5B	58	40	9079	11.7401	0.845195	0.372742	23.8695
GOTERM_BP_FAT	GO:0006564~L-serine biosynthetic process	2	1.37931	0.0261602	PHGDH, PSAT1	120	3	13528	75.1556	1	0.429776	35.2242
GOTERM_MF_FAT	GO:0016831~carboxy-lyase activity	3	2.06897	0.0261609	GOT1, MVD, PCK2	114	29	12983	11.7813	0.999932	0.496137	30.5371
GOTERM_BP_FAT	GO:0006260~DNA replication	6	4.13793	0.0262113	MCM7, CTGF, TERF2IP, HMGA1, MCM5, TK1	120	190	13528	3.56	1	0.425379	35.2799
GOTERM_MF_FAT	GO:0047485~protein N-terminus binding	4	2.75862	0.0266291	ACTN4, PDLIM5, SNAP25, GLRX	114	74	12983	6.156	0.999943	0.478664	30.9947
INTERPRO	IPR002181:Fibrinogen, alpha/beta/gamma chain, C-terminal globular	3	2.06897	0.0268389	FGG, FGA, FGB	134	32	16659	11.6551	0.999966	0.575556	31.3631
GOTERM_BP_FAT	GO:0019318~hexose metabolic process	6	4.13793	0.0272611	ATF4, TALDO1, PFKFB3, PGD, PCK2, DCXR	120	192	13528	3.52292	1	0.433158	36.4134
GOTERM_BP_FAT	GO:0009617~response to bacterium	6	4.13793	0.0277959	GPX2, HIST1H2BC, PLA2G4A, PTGS2, HIST1H2BJ, CD24	120	193	13528	3.50466	1	0.434586	36.9836
GOTERM_BP_FAT	GO:0044092~negative regulation of molecular function	8	5.51724	0.0280703	ID1, CEBPG, PCSK9, NR4A1, TRIB3, GADD45B, DDIT3, DHCR24	120	334	13528	2.7002	1	0.432952	37.2743
GOTERM_BP_FAT	GO:0000302~response to reactive oxygen species	4	2.75862	0.0283457	TXNIP, PLA2G4A, TPM1, DDIT3	120	75	13528	6.01244	1	0.431374	37.5649
UP_SEQ_FEATURE	domain:WHEP-TRS	2	1.37931	0.0287766	GARS, MARS	140	4	19113	68.2607	1	0.699119	35.137
GOTERM_BP_FAT	GO:0050727~regulation of inflammatory response	4	2.75862	0.0293262	GPX2, PLA2G4A, PTGS2, CD24	120	76	13528	5.93333	1	0.437793	38.589
GOTERM_BP_FAT	GO:0032870~cellular response to hormone stimulus	5	3.44828	0.0298112	EIF4EBP1, GOT1, IGFBP7, ALDH2, PCSK9	120	133	13528	4.2381	1	0.438526	39.0897
SP_PIR_KEYWORDS	extracellular matrix	6	4.13793	0.0308371	WNT7B, CTGF, TGFBI, MMP7, COL5A2, FN1	140	241	19235	3.42057	0.999893	0.270493	34.0873
GOTERM_BP_FAT	GO:0051384~response to glucocorticoid stimulus	4	2.75862	0.0313407	PLA2G4A, GOT1, PTGS2, IGFBP7	120	78	13528	5.7812	1	0.450488	40.6437
INTERPRO	IPR014715:Fibrinogen, alpha/beta/gamma chain, C-terminal globular, subdomain 2	2	1.37931	0.0315571	FGG, FGB	134	4	16659	62.1604	0.999995	0.606382	35.826
GOTERM_MF_FAT	GO:0008092~cytoskeletal protein binding	10	6.89655	0.0316159	TNS4, JUP, ACTN4, DYNLL2, PDLIM5, TMSB4X, PRNP, TPM1, SNAP25, PLEC	114	504	12983	2.25964	0.999991	0.516576	35.6986
PIR_SUPERFAMILY	PIRSF002282:cytoskeletal keratin	4	2.75862	0.0317312	KRT81, KRT19, KRT18, KRT8	85	61	7396	5.70569	0.956187	0.956187	29.9423
GOTERM_CC_FAT	GO:0045121~membrane raft	5	3.44828	0.0319946	PTGS2, GJA1, CD24, PRNP, SNAP25	108	143	12782	4.13818	0.999377	0.239203	34.033
GOTERM_BP_FAT	GO:0009267~cellular response to starvation	3	2.06897	0.032053	FADS1, PCSK9, ASNS	120	32	13528	10.5687	1	0.453407	41.3547
GOTERM_BP_FAT	GO:0030168~platelet activation	3	2.06897	0.032053	FGG, FGA, FGB	120	32	13528	10.5687	1	0.453407	41.3547
SP_PIR_KEYWORDS	Aminoacyl-tRNA synthetase	3	2.06897	0.0322731	CARS, GARS, MARS	140	39	19235	10.5687	0.999931	0.273347	35.3752
GOTERM_BP_FAT	GO:0006633~fatty acid biosynthetic process	4	2.75862	0.0323746	PTGS2, FADS1, FASN, FADS2	120	79	13528	5.70802	1	0.452203	41.673
PIR_SUPERFAMILY	PIRSF015921:FA_sphinglp_des	2	1.37931	0.0336915	FADS1, FADS2	85	3	7396	58.0078	0.964006	0.810278	31.4917
PIR_SUPERFAMILY	PIRSF015921:fatty acid desaturase/sphingolipid desaturase	2	1.37931	0.0336915	FADS1, FADS2	85	3	7396	58.0078	0.964006	0.810278	31.4917
GOTERM_CC_FAT	GO:0043232~intracellular non-membrane-bounded organelle	31	21.3793	0.0339669	HIST1H2AC, CCDC85B, PDLIM5, TRIB3, CDH1, PDLIM1, TERF2IP, TPM1, POLR2A, KRT81, MCM7, PROCR, DYNLL2, MAP1LC3B, KRT8, HIST1H2BJ, PLEC, HIST1H2BC, ACTN4, CEBPG, MYL12B, MID1IP1, MID1, HMGA1, JUP, TNS4, TNS3, KRT19, KRT18, TMSB4X, HPGD	108	2596	12782	1.41329	0.999608	0.244337	35.732
GOTERM_CC_FAT	GO:0043228~non-membrane-bounded organelle	31	21.3793	0.0339669	HIST1H2AC, CCDC85B, PDLIM5, TRIB3, CDH1, PDLIM1, TERF2IP, TPM1, POLR2A, KRT81, MCM7, PROCR, DYNLL2, MAP1LC3B, KRT8, HIST1H2BJ, PLEC, HIST1H2BC, ACTN4, CEBPG, MYL12B, MID1IP1, MID1, HMGA1, JUP, TNS4, TNS3, KRT19, KRT18, TMSB4X, HPGD	108	2596	12782	1.41329	0.999608	0.244337	35.732
GOTERM_BP_FAT	GO:0006461~protein complex assembly	10	6.89655	0.0340185	JUP, CYBA, FGG, FGA, FGB, GJA1, CDH1, PRNP, HMGA1, POLR2A	120	505	13528	2.23234	1	0.464414	43.2753
GOTERM_BP_FAT	GO:0070271~protein complex biogenesis	10	6.89655	0.0340185	JUP, CYBA, FGG, FGA, FGB, GJA1, CDH1, PRNP, HMGA1, POLR2A	120	505	13528	2.23234	1	0.464414	43.2753
GOTERM_BP_FAT	GO:0009309~amine biosynthetic process	4	2.75862	0.0344954	GOT1, PHGDH, ASNS, PSAT1	120	81	13528	5.56708	1	0.464663	43.7322
GOTERM_CC_FAT	GO:0005913~cell-cell adherens junction	3	2.06897	0.0345251	JUP, GJA1, CDH1	108	35	12782	10.1444	0.999656	0.240446	36.2055
GOTERM_CC_FAT	GO:0032993~protein-DNA complex	4	2.75862	0.0353877	HIST1H2AC, HIST1H2BC, HIST1H2BJ, TERF2IP	108	86	12782	5.50474	0.999719	0.238618	36.9309
OMIM_DISEASE	Genome-wide Association Scan Identifies a Prostaglandin-Endoperoxide Synthase 2 Variant Involved in Risk of Knee Osteoarthritis	2	1.37931	0.0355378	PLA2G4A, PTGS2	45	3	3671	54.3852	0.971163	0.830185	32.9745
GOTERM_BP_FAT	GO:0010639~negative regulation of organelle organization	4	2.75862	0.0355822	TMSB4X, TERF2IP, MID1IP1, MID1	120	82	13528	5.49919	1	0.470817	44.7609
GOTERM_BP_FAT	GO:0070482~response to oxygen levels	5	3.44828	0.0358162	ACTN4, ALDH2, PDLIM1, CD24, DDIT4	120	141	13528	3.99764	1	0.468665	44.98
UP_SEQ_FEATURE	binding site:NAD; via carbonyl oxygen	2	1.37931	0.0358413	PHGDH, HPGD	140	5	19113	54.6086	1	0.755247	41.7909
GOTERM_BP_FAT	GO:0006636~unsaturated fatty acid biosynthetic process	3	2.06897	0.0358453	PTGS2, FADS1, FADS2	120	34	13528	9.94706	1	0.464616	45.0072
SP_PIR_KEYWORDS	acetylated amino end	4	2.75862	0.0359459	PGD, ANXA4, DBI, GLRX	140	100	19235	5.49571	0.999977	0.291654	38.564
GOTERM_BP_FAT	GO:0044087~regulation of cellular component biogenesis	5	3.44828	0.0366126	EIF4EBP1, TMSB4X, CD24, TPM1, SNAP25	120	142	13528	3.96948	1	0.467577	45.7197
GOTERM_BP_FAT	GO:0051129~negative regulation of cellular component organization	5	3.44828	0.0366126	EIF4EBP1, TMSB4X, TERF2IP, MID1IP1, MID1	120	142	13528	3.96948	1	0.467577	45.7197
SP_PIR_KEYWORDS	signal	33	22.7586	0.0381603	PTGS2, IGFBP7, SUSD2, F2RL1, MMP7, CDH1, FGG, FGA, PROCR, CTGF, FGB, TGFBI, PCSK9, CD24, PLXND1, FN1, DHCR24, VASN, STC2, CA12, AXL, COL5A2, TNS4, AMIGO2, WNT7B, SDF2L1, PON2, CP, PRNP, PRSS23, AGR2, IGFBP4, MUC5B	140	3250	19235	1.39507	0.999988	0.298848	40.4157
GOTERM_BP_FAT	GO:0034621~cellular macromolecular complex subunit organization	8	5.51724	0.0381896	HIST1H2AC, CYBA, FGG, HIST1H2BC, FGA, FGB, HIST1H2BJ, HMGA1	120	357	13528	2.52624	1	0.477838	47.1571
GOTERM_CC_FAT	GO:0048770~pigment granule	4	2.75862	0.0385766	SLC1A5, FASN, SLC3A2, HSPA8	108	89	12782	5.31918	0.999868	0.250293	39.5469
GOTERM_CC_FAT	GO:0042470~melanosome	4	2.75862	0.0385766	SLC1A5, FASN, SLC3A2, HSPA8	108	89	12782	5.31918	0.999868	0.250293	39.5469
GOTERM_BP_FAT	GO:0031960~response to corticosteroid stimulus	4	2.75862	0.0389479	PLA2G4A, GOT1, PTGS2, IGFBP7	120	85	13528	5.3051	1	0.48043	47.8354
GOTERM_MF_FAT	GO:0005201~extracellular matrix structural constituent	4	2.75862	0.0390335	WNT7B, COL5A2, MUC5B, FN1	114	86	12983	5.29702	0.999999	0.571661	42.1478
INTERPRO	IPR008949:Terpenoid synthase	2	1.37931	0.0392907	FDPS, FDFT1	134	5	16659	49.7284	1	0.661168	42.563
INTERPRO	IPR000738:WHEP-TRS	2	1.37931	0.0392907	GARS, MARS	134	5	16659	49.7284	1	0.661168	42.563
GOTERM_MF_FAT	GO:0019901~protein kinase binding	5	3.44828	0.0393964	JUP, CCND3, PDLIM5, TRIB3, CD24	114	147	12983	3.87367	1	0.554401	42.4475
INTERPRO	IPR014729:Rossmann-like alpha/beta/alpha sandwich fold	3	2.06897	0.040504	CARS, ASNS, MARS	134	40	16659	9.32407	1	0.647233	43.5583
INTERPRO	IPR001007:von Willebrand factor, type C	3	2.06897	0.040504	CTGF, COL5A2, MUC5B	134	40	16659	9.32407	1	0.647233	43.5583
GOTERM_CC_FAT	GO:0005912~adherens junction	5	3.44828	0.0411102	TNS4, JUP, TNS3, GJA1, CDH1	108	155	12782	3.8178	0.999927	0.257542	41.5537
UP_SEQ_FEATURE	signal peptide	33	22.7586	0.0411953	PTGS2, IGFBP7, SUSD2, F2RL1, MMP7, CDH1, FGG, FGA, PROCR, CTGF, FGB, TGFBI, PCSK9, CD24, PLXND1, FN1, DHCR24, VASN, STC2, CA12, AXL, COL5A2, TNS4, AMIGO2, WNT7B, SDF2L1, PON2, CP, PRNP, PRSS23, AGR2, IGFBP4, MUC5B	140	3250	19113	1.38622	1	0.782774	46.4035
GOTERM_BP_FAT	GO:0046364~monosaccharide biosynthetic process	3	2.06897	0.0418388	ATF4, PGD, PCK2	120	37	13528	9.14054	1	0.501333	50.3473
INTERPRO	IPR015421:Pyridoxal phosphate-dependent transferase, major region, subdomain 1	3	2.06897	0.0423632	KYNU, GOT1, PSAT1	134	41	16659	9.09665	1	0.640358	45.0525
GOTERM_BP_FAT	GO:0033043~regulation of organelle organization	6	4.13793	0.0426712	PLA2G4A, TMSB4X, TERF2IP, MID1IP1, MID1, TPM1	120	217	13528	3.11705	1	0.504115	51.0491
GOTERM_MF_FAT	GO:0042153~RPTP-like protein binding	2	1.37931	0.0427739	JUP, CDH1	114	5	12983	45.5544	1	0.565213	45.1675
SP_PIR_KEYWORDS	pyroglutamic acid	3	2.06897	0.0436338	FGB, COL5A2, FN1	140	46	19235	8.9604	0.999998	0.326165	44.7734
SP_PIR_KEYWORDS	transferase	17	11.7241	0.0442078	TALDO1, MVD, PFKFB3, TIPARP, HMGCS1, AXL, MKNK2, FDPS, ACAT2, TK1, POLR2A, FDFT1, GOT1, FASN, MGEA5, PSAT1, NNMT	140	1394	19235	1.67552	0.999998	0.321801	45.2129
GOTERM_BP_FAT	GO:0006006~glucose metabolic process	5	3.44828	0.0460465	ATF4, TALDO1, PGD, PCK2, DCXR	120	153	13528	3.6841	1	0.527253	53.801
GOTERM_BP_FAT	GO:0006732~coenzyme metabolic process	5	3.44828	0.0460465	MTHFD2, KYNU, TALDO1, PGD, DCXR	120	153	13528	3.6841	1	0.527253	53.801
UP_SEQ_FEATURE	domain:Leucine-zipper	4	2.75862	0.0462912	MAFG, ATF4, CEBPG, DDIT3	140	110	19113	4.96442	1	0.803022	50.475
GOTERM_BP_FAT	GO:0051050~positive regulation of transport	6	4.13793	0.047016	PLA2G4A, ACTN4, MGEA5, PCSK9, CDH1, SNAP25	120	223	13528	3.03318	1	0.530624	54.5641
SP_PIR_KEYWORDS	nucleosome core	3	2.06897	0.0471154	HIST1H2AC, HIST1H2BC, HIST1H2BJ	140	48	19235	8.58705	0.999999	0.331446	47.3898
INTERPRO	IPR012335:Thioredoxin fold	4	2.75862	0.0471178	GPX2, NDUFV2, AGR2, GLRX	134	101	16659	4.9236	1	0.658075	48.7085
GOTERM_BP_FAT	GO:0034728~nucleosome organization	4	2.75862	0.0486828	HIST1H2AC, HIST1H2BC, HIST1H2BJ, HMGA1	120	93	13528	4.84875	1	0.539172	55.8485
UP_SEQ_FEATURE	sequence variant	98	67.5862	0.0494775	CYP24A1, PTGS2, PDLIM5, F2RL1, PGD, MMP7, PDLIM1, FDFT1, KRT81, CTGF, TGFBI, ACTN4, PNPLA2, DDIT3, TNS4, JUP, TNS3, KRT19, KRT18, EMP3, TALDO1, CYP1B1, MVD, ACAT2, SESN2, FGG, PROCR, FGA, FGB, PLXND1, FN1, FDPS, GARS, NR4A1, MYL12B, ATF4, PLA2G4A, IER5L, NDUFV2, ALDH2, PON2, KLF2, MUC5B, KYNU, IGFBP7, SUSD2, GJA1, TERF2IP, KHNYN, GPX2, SLC1A5, AKR1C2, MCM7, DHCR24, C11ORF68, EGR1, VASN, C17ORF66,…	140	11992	19113	1.11567	1	0.807532	52.8722
SP_PIR_KEYWORDS	pentose phosphate pathway	2	1.37931	0.0495089	TALDO1, PGD	140	7	19235	39.2551	1	0.337579	49.1215
INTERPRO	IPR007125:Histone core	3	2.06897	0.0501085	HIST1H2AC, HIST1H2BC, HIST1H2BJ	134	45	16659	8.28806	1	0.660254	50.8911
GOTERM_MF_FAT	GO:0016717~oxidoreductase activity, acting on paired donors, with oxidation of a pair of donors resulting in the reduction of molecular oxygen to two molecules of water	2	1.37931	0.0511086	FADS1, FADS2	114	6	12983	37.962	1	0.613082	51.3779
GOTERM_MF_FAT	GO:0008307~structural constituent of muscle	3	2.06897	0.051591	KRT19, TPM1, PLEC	114	42	12983	8.13471	1	0.598718	51.7165
GOTERM_BP_FAT	GO:0032101~regulation of response to external stimulus	5	3.44828	0.0517128	GPX2, PLA2G4A, PTGS2, F2RL1, CD24	120	159	13528	3.54507	1	0.557262	58.0965
GOTERM_BP_FAT	GO:0042594~response to starvation	3	2.06897	0.0525861	FADS1, PCSK9, ASNS	120	42	13528	8.05238	1	0.559346	58.7242
SP_PIR_KEYWORDS	lyase	4	2.75862	0.054105	MVD, CA12, FASN, PCK2	140	118	19235	4.65738	1	0.355304	52.2999
GOTERM_CC_FAT	GO:0009897~external side of plasma membrane	5	3.44828	0.0543757	FGG, FGA, FGB, PCSK9, CD24	108	170	12782	3.48094	0.999997	0.319272	51.0947
INTERPRO	IPR000192:Aminotransferase, class V/Cysteine desulfurase	2	1.37931	0.0545745	KYNU, PSAT1	134	7	16659	35.5203	1	0.672575	53.9904
GOTERM_CC_FAT	GO:0031974~membrane-enclosed lumen	23	15.8621	0.0549499	TXNIP, ACTN4, PTGS2, MVD, CEBPG, GARS, NR4A1, TRIB3, PDLIM1, TERF2IP, HMGA1, MCM5, POLR2A, TNS3, FGG, ATF4, MCM7, FGA, FGB, SDF2L1, ALDH2, HPGD, FN1	108	1856	12782	1.46664	0.999997	0.314315	51.4734
SMART	SM00350:MCM	2	1.37931	0.0551293	MCM7, MCM5	58	9	9079	34.7854	0.982158	0.55302	44.4882
SP_PIR_KEYWORDS	host-virus interaction	6	4.13793	0.0561296	KRT19, KRT18, KRT8, FDPS, HMGA1, HSPA8	140	285	19235	2.89248	1	0.358463	53.6408
GOTERM_CC_FAT	GO:0070161~anchoring junction	5	3.44828	0.0563008	TNS4, JUP, TNS3, GJA1, CDH1	108	172	12782	3.44046	0.999998	0.313283	52.3533
SP_PIR_KEYWORDS	Isoprene biosynthesis	2	1.37931	0.05638	FDPS, FDFT1	140	8	19235	34.3482	1	0.352408	53.8043
GOTERM_CC_FAT	GO:0031968~organelle outer membrane	4	2.75862	0.0566143	CYP24A1, DHCR7, GJA1, CYB5B	108	104	12782	4.55199	0.999998	0.307529	52.5555
GOTERM_BP_FAT	GO:0043269~regulation of ion transport	4	2.75862	0.0566912	PTGS2, ACTN4, MGEA5, GJA1	120	99	13528	4.55488	1	0.583315	61.5583
GOTERM_BP_FAT	GO:0051241~negative regulation of multicellular organismal process	5	3.44828	0.0567138	PTGS2, MGEA5, PCSK9, CD24, ANXA4	120	164	13528	3.43699	1	0.579391	61.5734
UP_SEQ_FEATURE	domain:MCM	2	1.37931	0.0567309	MCM7, MCM5	140	8	19113	34.1304	1	0.83499	57.9317
GOTERM_BP_FAT	GO:0030097~hemopoiesis	6	4.13793	0.0573048	EGR1, DHRS2, EBP, CEBPG, TIPARP, CD24	120	236	13528	2.8661	1	0.579255	61.9658
GOTERM_BP_FAT	GO:0006091~generation of precursor metabolites and energy	7	4.82759	0.0580802	CYBA, GOT1, FADS1, NDUFV2, FADS2, CYB5B, GLRX	120	313	13528	2.52119	1	0.580319	62.4751
GOTERM_BP_FAT	GO:0032868~response to insulin stimulus	4	2.75862	0.0580833	EIF4EBP1, GOT1, FADS1, PCSK9	120	100	13528	4.50933	1	0.576402	62.4771
GOTERM_BP_FAT	GO:0046890~regulation of lipid biosynthetic process	3	2.06897	0.059454	PLA2G4A, IGFBP7, DHCR7	120	45	13528	7.51556	1	0.581264	63.3617
GOTERM_BP_FAT	GO:0043433~negative regulation of transcription factor activity	3	2.06897	0.059454	ID1, CEBPG, DDIT3	120	45	13528	7.51556	1	0.581264	63.3617
GOTERM_BP_FAT	GO:0034622~cellular macromolecular complex assembly	7	4.82759	0.0617553	HIST1H2AC, CYBA, FGG, HIST1H2BC, FGA, FGB, HIST1H2BJ	120	318	13528	2.48155	1	0.59171	64.8028
GOTERM_BP_FAT	GO:0043038~amino acid activation	3	2.06897	0.0618087	CARS, GARS, MARS	120	46	13528	7.35217	1	0.588209	64.8356
GOTERM_BP_FAT	GO:0006418~tRNA aminoacylation for protein translation	3	2.06897	0.0618087	CARS, GARS, MARS	120	46	13528	7.35217	1	0.588209	64.8356
GOTERM_BP_FAT	GO:0043039~tRNA aminoacylation	3	2.06897	0.0618087	CARS, GARS, MARS	120	46	13528	7.35217	1	0.588209	64.8356
GOTERM_CC_FAT	GO:0019867~outer membrane	4	2.75862	0.0619941	CYP24A1, DHCR7, GJA1, CYB5B	108	108	12782	4.3834	1	0.32473	55.9028
INTERPRO	IPR005804:Fatty acid desaturase, type 1	2	1.37931	0.0621256	FADS1, FADS2	134	8	16659	31.0802	1	0.702467	58.8214
INTERPRO	IPR018525:DNA-dependent ATPase MCM, conserved site	2	1.37931	0.0621256	MCM7, MCM5	134	8	16659	31.0802	1	0.702467	58.8214
INTERPRO	IPR013625:Tensin phosphotyrosine-binding domain	2	1.37931	0.0621256	TNS4, TNS3	134	8	16659	31.0802	1	0.702467	58.8214
GOTERM_MF_FAT	GO:0016875~ligase activity, forming carbon-oxygen bonds	3	2.06897	0.0629995	CARS, GARS, MARS	114	47	12983	7.26932	1	0.657239	59.1159
GOTERM_MF_FAT	GO:0051287~NAD or NADH binding	3	2.06897	0.0629995	NDUFV2, PHGDH, HPGD	114	47	12983	7.26932	1	0.657239	59.1159
GOTERM_MF_FAT	GO:0004812~aminoacyl-tRNA ligase activity	3	2.06897	0.0629995	CARS, GARS, MARS	114	47	12983	7.26932	1	0.657239	59.1159
GOTERM_MF_FAT	GO:0016876~ligase activity, forming aminoacyl-tRNA and related compounds	3	2.06897	0.0629995	CARS, GARS, MARS	114	47	12983	7.26932	1	0.657239	59.1159
UP_SEQ_FEATURE	short sequence motif:Histidine box-2	2	1.37931	0.0635937	FADS1, FADS2	140	9	19113	30.3381	1	0.854924	62.2481
UP_SEQ_FEATURE	short sequence motif:Histidine box-1	2	1.37931	0.0635937	FADS1, FADS2	140	9	19113	30.3381	1	0.854924	62.2481
UP_SEQ_FEATURE	short sequence motif:Histidine box-3	2	1.37931	0.0635937	FADS1, FADS2	140	9	19113	30.3381	1	0.854924	62.2481
UP_SEQ_FEATURE	domain:Phosphatase tensin-type	2	1.37931	0.0635937	TNS4, TNS3	140	9	19113	30.3381	1	0.854924	62.2481
SP_PIR_KEYWORDS	ubl conjugation	9	6.2069	0.06365	TXNIP, MAFG, HIST1H2AC, HIST1H2BC, TRNP1, ACTN4, HIST1H2BJ, SLC3A2, TPM1	140	588	19235	2.10295	1	0.381273	58.3225
GOTERM_BP_FAT	GO:0043627~response to estrogen stimulus	4	2.75862	0.0652839	TXNIP, KRT19, PTGS2, CD24	120	105	13528	4.2946	1	0.605117	66.9097
UP_SEQ_FEATURE	binding site:Substrate	6	4.13793	0.0660254	AKR1C2, DHRS2, GARS, PCK2, HPGD, DCXR	140	297	19113	2.75801	1	0.852757	63.6758
INTERPRO	IPR002347:Glucose/ribitol dehydrogenase	3	2.06897	0.0669576	DHRS2, HPGD, DCXR	134	53	16659	7.03703	1	0.712773	61.6611
GOTERM_BP_FAT	GO:0006563~L-serine metabolic process	2	1.37931	0.0682608	PHGDH, PSAT1	120	8	13528	28.1833	1	0.618307	68.5943
GOTERM_BP_FAT	GO:0002861~regulation of inflammatory response to antigenic stimulus	2	1.37931	0.0682608	GPX2, CD24	120	8	13528	28.1833	1	0.618307	68.5943
GOTERM_BP_FAT	GO:0016051~carbohydrate biosynthetic process	4	2.75862	0.0682742	ATF4, GOT1, PGD, PCK2	120	107	13528	4.21433	1	0.61465	68.6017
GOTERM_BP_FAT	GO:0051789~response to protein stimulus	4	2.75862	0.0682742	EGR1, ID1, DDIT3, HSPA8	120	107	13528	4.21433	1	0.61465	68.6017
GOTERM_BP_FAT	GO:0051258~protein polymerization	3	2.06897	0.0690584	FGG, FGA, FGB	120	49	13528	6.90204	1	0.615307	69.0319
SP_PIR_KEYWORDS	disulfide bond	29	20	0.0692845	PTGS2, IGFBP7, SUSD2, F2RL1, GJA1, CDH1, FGG, FGA, PROCR, CTGF, FGB, TGFBI, PCSK9, FN1, GLRX, VASN, STC2, CA12, SLC3A2, AXL, AMIGO2, MGEA5, PON2, CP, PRSS23, PRNP, AGR2, IGFBP4, MUC5B	140	2924	19235	1.36265	1	0.400325	61.5392
INTERPRO	IPR001208:DNA-dependent ATPase MCM	2	1.37931	0.0696169	MCM7, MCM5	134	9	16659	27.6269	1	0.710564	63.1453
INTERPRO	IPR016038:Thiolase-like, subgroup	2	1.37931	0.0696169	FASN, ACAT2	134	9	16659	27.6269	1	0.710564	63.1453
SP_PIR_KEYWORDS	cell junction	7	4.82759	0.0698422	TNS4, JUP, TNS3, GJA1, CLDN2, CDH1, SNAP25	140	399	19235	2.4104	1	0.395504	61.8448
GOTERM_MF_FAT	GO:0019900~kinase binding	5	3.44828	0.0709558	JUP, CCND3, PDLIM5, TRIB3, CD24	114	179	12983	3.18117	1	0.686007	63.6378
GOTERM_MF_FAT	GO:0042803~protein homodimerization activity	7	4.82759	0.0713931	KYNU, CARS, ACTN4, MVD, NR4A1, ASNS, HPGD	114	334	12983	2.38683	1	0.672811	63.8724
GOTERM_CC_FAT	GO:0009986~cell surface	7	4.82759	0.0718482	FGG, FGA, FGB, SLC3A2, PCSK9, CD24, HSPA8	108	348	12782	2.38064	1	0.359431	61.4759
GOTERM_BP_FAT	GO:0007565~female pregnancy	4	2.75862	0.0728748	PLA2G4A, PTGS2, IGFBP7, HPGD	120	110	13528	4.09939	1	0.632175	71.0472
GOTERM_CC_FAT	GO:0005886~plasma membrane	40	27.5862	0.0734775	PTGS2, SUSD2, F2RL1, GJA1, CDH1, TPM1, SYNGR2, SLC1A5, FGG, FGA, PROCR, CTGF, DYNLL2, FGB, KRT8, PCSK9, CD24, PLXND1, SNAP25, FN1, PLEC, MARS, EBP, CA12, SLC3A2, AXL, FADS2, PNPLA2, JUP, TNS4, CYBA, TNS3, AMIGO2, ATF4, KRT19, CLDN2, PON2, CP, PRNP, GRAMD1A	108	3777	12782	1.2534	1	0.358665	62.3322
SP_PIR_KEYWORDS	endoplasmic reticulum	10	6.89655	0.0739405	EBP, CYP1B1, PTGS2, DHCR7, FADS1, SDF2L1, FADS2, AGR2, DHCR24, FDFT1	140	713	19235	1.92697	1	0.406454	64.0224
GOTERM_BP_FAT	GO:0055088~lipid homeostasis	3	2.06897	0.0740392	GOT1, PCSK9, CD24	120	51	13528	6.63137	1	0.634611	71.6372
GOTERM_BP_FAT	GO:0043244~regulation of protein complex disassembly	3	2.06897	0.0740392	MGEA5, MID1IP1, MID1	120	51	13528	6.63137	1	0.634611	71.6372
GOTERM_BP_FAT	GO:0043392~negative regulation of DNA binding	3	2.06897	0.0740392	ID1, CEBPG, DDIT3	120	51	13528	6.63137	1	0.634611	71.6372
GOTERM_BP_FAT	GO:0019216~regulation of lipid metabolic process	4	2.75862	0.0760172	PLA2G4A, IGFBP7, DHCR7, PNPLA2	120	112	13528	4.02619	1	0.641108	72.6135
GOTERM_CC_FAT	GO:0043233~organelle lumen	22	15.1724	0.0760238	ACTN4, PTGS2, MVD, CEBPG, GARS, NR4A1, TRIB3, PDLIM1, TERF2IP, HMGA1, MCM5, POLR2A, TNS3, FGG, ATF4, MCM7, FGA, FGB, SDF2L1, ALDH2, HPGD, FN1	108	1820	12782	1.43063	1	0.361553	63.6353
GOTERM_BP_FAT	GO:0006098~pentose-phosphate shunt	2	1.37931	0.0764617	TALDO1, PGD	120	9	13528	25.0519	1	0.639786	72.8285
GOTERM_BP_FAT	GO:0009064~glutamine family amino acid metabolic process	3	2.06897	0.0765719	GOT1, PHGDH, ASNS	120	52	13528	6.50385	1	0.636817	72.8816
GOTERM_BP_FAT	GO:0001889~liver development	3	2.06897	0.0791317	CEBPG, ALDH2, PCSK9	120	53	13528	6.38113	1	0.645928	74.0871
GOTERM_BP_FAT	GO:0008544~epidermis development	5	3.44828	0.0792056	TXNIP, PTGS2, CTGF, COL5A2, DHCR24	120	184	13528	3.06341	1	0.642833	74.1211
GOTERM_BP_FAT	GO:0032844~regulation of homeostatic process	4	2.75862	0.0792189	PLA2G4A, MGEA5, TERF2IP, CD24	120	114	13528	3.95556	1	0.639477	74.1273
GOTERM_BP_FAT	GO:0048534~hemopoietic or lymphoid organ development	6	4.13793	0.0794425	EGR1, DHRS2, EBP, CEBPG, TIPARP, CD24	120	260	13528	2.60154	1	0.637168	74.23
GOTERM_MF_FAT	GO:0030170~pyridoxal phosphate binding	3	2.06897	0.080231	KYNU, GOT1, PSAT1	114	54	12983	6.327	1	0.702101	68.3223
GOTERM_MF_FAT	GO:0070279~vitamin B6 binding	3	2.06897	0.080231	KYNU, GOT1, PSAT1	114	54	12983	6.327	1	0.702101	68.3223
GOTERM_CC_FAT	GO:0005916~fascia adherens	2	1.37931	0.0806548	JUP, GJA1	108	10	12782	23.6704	1	0.372236	65.8994
GOTERM_BP_FAT	GO:0001503~ossification	4	2.75862	0.0808416	CYP24A1, PTGS2, CTGF, COL5A2	120	115	13528	3.92116	1	0.640506	74.8642
GOTERM_BP_FAT	GO:0007167~enzyme linked receptor protein signaling pathway	7	4.82759	0.0812852	TXNIP, EIF4EBP1, ID1, CTGF, TIPARP, AXL, HPGD	120	342	13528	2.30741	1	0.639277	75.0621
GOTERM_BP_FAT	GO:0048878~chemical homeostasis	9	6.2069	0.082015	MAFG, PLA2G4A, GOT1, F2RL1, MGEA5, PCSK9, CD24, CP, PRNP	120	512	13528	1.98164	1	0.63941	75.3846
SP_PIR_KEYWORDS	duplication	5	3.44828	0.0836449	AXL, CDH1, CP, ANXA4, FN1	140	228	19235	3.013	1	0.439931	68.7286
GOTERM_BP_FAT	GO:0051494~negative regulation of cytoskeleton organization	3	2.06897	0.0843305	TMSB4X, MID1IP1, MID1	120	55	13528	6.14909	1	0.646837	76.3823
GOTERM_BP_FAT	GO:0033209~tumor necrosis factor-mediated signaling pathway	2	1.37931	0.0845911	KRT18, KRT8	120	10	13528	22.5467	1	0.644784	76.4921
GOTERM_BP_FAT	GO:0043065~positive regulation of apoptosis	8	5.51724	0.085033	TXNIP, PLA2G4A, PTGS2, CEBPG, PCSK9, NR4A1, CD24, DDIT3	120	430	13528	2.09736	1	0.643576	76.6773
GOTERM_MF_FAT	GO:0019899~enzyme binding	9	6.2069	0.085753	JUP, CCND3, PDLIM5, TRIB3, CDH1, CD24, HMGA1, DHCR24, POLR2A	114	523	12983	1.9598	1	0.712998	70.8388
SP_PIR_KEYWORDS	cell adhesion	7	4.82759	0.0859982	JUP, AMIGO2, CTGF, IGFBP7, TGFBI, CDH1, FN1	140	422	19235	2.27903	1	0.442057	69.7806
SP_PIR_KEYWORDS	keratin	4	2.75862	0.0867099	KRT81, KRT19, KRT18, KRT8	140	144	19235	3.81647	1	0.437722	70.0922
GOTERM_BP_FAT	GO:0042542~response to hydrogen peroxide	3	2.06897	0.0869681	TXNIP, PLA2G4A, DDIT3	120	56	13528	6.03929	1	0.649048	77.4723
GOTERM_CC_FAT	GO:0000785~chromatin	5	3.44828	0.0870104	HIST1H2AC, HIST1H2BC, MCM7, HIST1H2BJ, HMGA1	108	200	12782	2.9588	1	0.388598	68.7955
GOTERM_BP_FAT	GO:0043068~positive regulation of programmed cell death	8	5.51724	0.0874557	TXNIP, PLA2G4A, PTGS2, CEBPG, PCSK9, NR4A1, CD24, DDIT3	120	433	13528	2.08283	1	0.648045	77.6686
KEGG_PATHWAY	hsa00650:Butanoate metabolism	3	2.06897	0.0889883	HMGCS1, ALDH2, ACAT2	76	34	5085	5.90364	0.999949	0.915397	64.8587
GOTERM_BP_FAT	GO:0010942~positive regulation of cell death	8	5.51724	0.0890926	TXNIP, PLA2G4A, PTGS2, CEBPG, PCSK9, NR4A1, CD24, DDIT3	120	435	13528	2.07326	1	0.652056	78.3158
SP_PIR_KEYWORDS	dna synthesis	2	1.37931	0.090003	CTGF, TK1	140	13	19235	21.1374	1	0.443423	71.4959
GOTERM_BP_FAT	GO:0014070~response to organic cyclic substance	4	2.75862	0.0908769	PTGS2, IGFBP7, FADS1, ALDH2	120	121	13528	3.72672	1	0.656593	79.0012
INTERPRO	IPR017891:Insulin-like growth factor binding protein, N-terminal	2	1.37931	0.0917362	CTGF, IGFBP4	134	12	16659	20.7201	1	0.794305	73.5797
INTERPRO	IPR015422:Pyridoxal phosphate-dependent transferase, major region, subdomain 2	2	1.37931	0.0917362	KYNU, PSAT1	134	12	16659	20.7201	1	0.794305	73.5797
GOTERM_BP_FAT	GO:0001558~regulation of cell growth	5	3.44828	0.0918932	TMEM97, CCDC85B, CTGF, IGFBP7, IGFBP4	120	194	13528	2.9055	1	0.657805	79.3825
SP_PIR_KEYWORDS	ATP	5	3.44828	0.0920893	GARS, AXL, HSPA8, TK1, MARS	140	236	19235	2.91087	1	0.4444	72.3534
GOTERM_BP_FAT	GO:0043066~negative regulation of apoptosis	7	4.82759	0.0922147	AMIGO2, DHRS2, KRT18, ASNS, PRNP, ANXA4, DHCR24	120	354	13528	2.22919	1	0.656105	79.5017
GOTERM_BP_FAT	GO:0006261~DNA-dependent DNA replication	3	2.06897	0.0923167	MCM7, HMGA1, MCM5	120	58	13528	5.83103	1	0.653509	79.5394
GOTERM_BP_FAT	GO:0009070~serine family amino acid biosynthetic process	2	1.37931	0.0926495	PHGDH, PSAT1	120	11	13528	20.497	1	0.651899	79.662
GOTERM_BP_FAT	GO:0060323~head morphogenesis	2	1.37931	0.0926495	ANKRD11, TIPARP	120	11	13528	20.497	1	0.651899	79.662
GOTERM_BP_FAT	GO:0051186~cofactor metabolic process	5	3.44828	0.0932127	MTHFD2, KYNU, TALDO1, PGD, DCXR	120	195	13528	2.8906	1	0.651263	79.8678
GOTERM_MF_FAT	GO:0005178~integrin binding	3	2.06897	0.0933251	ACTN4, CTGF, TGFBI	114	59	12983	5.79081	1	0.731134	73.9889
GOTERM_CC_FAT	GO:0048471~perinuclear region of cytoplasm	6	4.13793	0.094091	PLA2G4A, KRT18, ACTN4, PCSK9, CDH1, SNAP25	108	288	12782	2.46566	1	0.406465	71.7538
GOTERM_BP_FAT	GO:0051100~negative regulation of binding	3	2.06897	0.0950263	ID1, CEBPG, DDIT3	120	59	13528	5.7322	1	0.655752	80.5173
GOTERM_BP_FAT	GO:0002520~immune system development	6	4.13793	0.0964211	EGR1, DHRS2, EBP, CEBPG, TIPARP, CD24	120	276	13528	2.45072	1	0.658453	81.0034
GOTERM_BP_FAT	GO:0016337~cell-cell adhesion	6	4.13793	0.0964211	JUP, AMIGO2, CTGF, CLDN2, CDH1, CD24	120	276	13528	2.45072	1	0.658453	81.0034
SP_PIR_KEYWORDS	lipid metabolism	4	2.75862	0.0964272	AKR1C2, PCSK9, PNPLA2, HPGD	140	151	19235	3.63955	1	0.453517	74.0606
SP_PIR_KEYWORDS	carbon-carbon lyase	2	1.37931	0.0965834	HMGCS1, PCK2	140	14	19235	19.6276	1	0.447431	74.1202
UP_SEQ_FEATURE	metal ion-binding site:Zinc 2	3	2.06897	0.0966242	PDLIM1, MID1, POLR2A	140	72	19113	5.68839	1	0.934518	77.8324
GOTERM_BP_FAT	GO:0043069~negative regulation of programmed cell death	7	4.82759	0.0969942	AMIGO2, DHRS2, KRT18, ASNS, PRNP, ANXA4, DHCR24	120	359	13528	2.19814	1	0.657842	81.1998
GOTERM_CC_FAT	GO:0000786~nucleosome	3	2.06897	0.097625	HIST1H2AC, HIST1H2BC, HIST1H2BJ	108	63	12782	5.6358	1	0.411376	73.1315
GOTERM_BP_FAT	GO:0009743~response to carbohydrate stimulus	3	2.06897	0.0977587	TXNIP, PTGS2, FADS1	120	60	13528	5.63667	1	0.657997	81.4589
GOTERM_BP_FAT	GO:0060548~negative regulation of cell death	7	4.82759	0.0979659	AMIGO2, DHRS2, KRT18, ASNS, PRNP, ANXA4, DHCR24	120	360	13528	2.19204	1	0.655959	81.5285
GOTERM_BP_FAT	GO:0007398~ectoderm development	5	3.44828	0.098581	TXNIP, PTGS2, CTGF, COL5A2, DHCR24	120	199	13528	2.8325	1	0.655545	81.7337
GOTERM_BP_FAT	GO:0008285~negative regulation of cell proliferation	7	4.82759	0.0989428	DHRS2, PTGS2, IGFBP7, GJA1, CD24, EMP3, DHCR24	120	361	13528	2.18596	1	0.654149	81.8535
GOTERM_BP_FAT	GO:0019637~organophosphate metabolic process	5	3.44828	0.0999453	PLA2G4A, TALDO1, FADS1, PCSK9, FDFT1	120	200	13528	2.81833	1	0.65526	82.1814
