# Supplementary material for: Transcriptome profiling of influenza A virus-infected lung epithelial (A549) cells with lariciresinol-4-β-D-glucopyranoside treatment
Source: PLoS One. 2017 Mar 8;12(3):e0173058. doi: 10.1371/journal.pone.0173058 (PMC5342222; doi:10.1371/journal.pone.0173058)
Supplement: S9 Table — These emerging DEGs (Genes expression were down-regulated by at least 1.5-fold change and p-value < 0.05 were considered as emerging DEGs, but the expression of these DEGs not in accordance with the criteria in virus-infected group (CV)) were enriched in 46 pathways such as activation of gene expression by SREBF, cholesterol biosynthesis,linoleic acid (LA) metabolism and MAP2K and MAPK activation. (XLSX) [file pone.0173058.s011.xlsx]

## Sheet: Supplementary Table 9
Pathway identifier	Pathway name	# Entities found	# Entities total	Entities ratio	Entities pValue	Entities FDR	# Reactions found	# Reactions total	Reactions ratio	Species identifier	Species name	Submitted entities found	Mapped entities	Found reaction identifiers
R-HSA-2426168	Activation of gene expression by SREBF (SREBP)	12	67	0.00630173	1.4722e-11	7.03712e-09	12	40	0.00465279	48887	Homo sapiens	FDPS;DHCR7;FDFT1;MVD;FASN;HMGCS1;MVD;DHCR7;FDPS;HMGCS1;FASN;FDFT1	ENSG00000079459;ENSG00000172893;Q01581;P14324;ENSG00000160752;Q9UBM7;P53602;P49327;ENSG00000167508;ENSG00000112972;P37268;ENSG00000169710	R-HSA-2426155;R-HSA-1655827;R-HSA-1655824;R-HSA-1655843;R-HSA-2426147;R-HSA-2426146;R-HSA-1655836;R-HSA-2426144;R-HSA-2426150;R-HSA-1655848;R-HSA-2426148;R-HSA-1655850
R-HSA-1655829	Regulation of cholesterol biosynthesis by SREBP (SREBF)	12	83	0.00780662	1.66387e-10	3.97666e-08	12	50	0.00581598	48887	Homo sapiens	FDPS;DHCR7;FDFT1;MVD;FASN;HMGCS1;MVD;DHCR7;FDPS;HMGCS1;FASN;FDFT1	ENSG00000079459;ENSG00000172893;Q01581;P14324;ENSG00000160752;Q9UBM7;P53602;P49327;ENSG00000167508;ENSG00000112972;P37268;ENSG00000169710	R-HSA-2426155;R-HSA-1655827;R-HSA-1655824;R-HSA-1655843;R-HSA-2426147;R-HSA-2426146;R-HSA-1655836;R-HSA-2426144;R-HSA-2426150;R-HSA-1655848;R-HSA-2426148;R-HSA-1655850
R-HSA-191273	Cholesterol biosynthesis	8	66	0.00620767	7.72464e-07	0.000122822	11	26	0.00302431	48887	Homo sapiens	FDPS;FDFT1;DHCR7;MVD;EBP;MSMO1;HMGCS1;MVD;FDPS;DHCR7;HMGCS1;DHCR24;FDFT1	Q01581;P14324;Q15392;Q9UBM7;P53602;P37268;Q15800;Q15125	R-HSA-196402;R-HSA-191323;R-HSA-191322;R-HSA-191414;R-HSA-194669;R-HSA-196417;R-HSA-194641;R-HSA-191303;R-HSA-195690;R-HSA-191402;R-HSA-191405
R-HSA-354194	GRB2:SOS provides linkage to MAPK signaling for Integrins	4	20	0.00188111	7.57865e-05	0.00643781	2	2	0.000232639	48887	Homo sapiens	FGG;FGB;FGA;FN1	P02751;P02671;P02679;P02675	R-HSA-354087;R-HSA-354165
R-HSA-372708	p130Cas linkage to MAPK signaling for integrins	4	22	0.00206922	0.000109115	0.00643781	3	3	0.000348959	48887	Homo sapiens	FGG;FGB;FGA;FN1	P02751;P02671;P02679;P02675	R-HSA-372697;R-HSA-372693;R-HSA-372705
R-HSA-2142770	Synthesis of 15-eicosatetraenoic acid derivatives	4	22	0.00206922	0.000109115	0.00643781	2	4	0.000465279	48887	Homo sapiens	GPX2;GPX2;PTGS2	P35354;P18283;P07203;P36969	R-HSA-2161791;R-HSA-2161951
R-HSA-556833	Metabolism of lipids and lipoproteins	27	1178	0.110798	0.000141531	0.00750113	67	774	0.0900314	48887	Homo sapiens	MVD;GPX2;MSMO1;MVD;FADS1;FDPS;FDFT1;EBP;HMGCS1;DHCR7;CYP24A1;CYP24A1;GPX2;AKR1C2;FADS2;PLA2G4A;FADS1;DHCR7;FASN;FDPS;DHCR24;HMGCS1;PTGS2;FASN;HPGD;FDFT1	Q01581;P52895;ENSG00000149485;Q15125;Q07973;ENSG00000079459;P14324;ENSG00000172893;ENSG00000160752;P53602;P18283;ENSG00000112972;O60427;P37268;Q15800;Q9UBM7;P35354;P49327;ENSG00000167508;P07203;P47712;P15428;Q15392;O95864;P42330;ENSG00000169710;P36969	R-HSA-2426155;R-HSA-2046099;R-HSA-209765;R-HSA-1482685;R-HSA-2046096;R-HSA-2046097;R-HSA-2426147;R-HSA-2426146;R-HSA-191303;R-HSA-194641;R-HSA-2426144;R-HSA-163756;R-HSA-2426150;R-HSA-2309773;R-HSA-2426148;R-HSA-2309779;R-HSA-196402;R-HSA-2046084;R-HSA-191323;R-HSA-191322;R-HSA-2314686;R-HSA-2161946;R-HSA-2309787;R-HSA-1482656;R-HSA-2046092;R-HSA-2161951;R-HSA-2046089;R-HSA-193800;R-HSA-2161662;R…
R-HSA-140875	Common Pathway of Fibrin Clot Formation	4	25	0.00235139	0.000177439	0.00833961	10	27	0.00314063	48887	Homo sapiens	FGG;FGB;FGA;PROCR	P02671;P02679;Q9UNN8;P02675	R-HSA-5603467;R-HSA-141040;R-HSA-5591052;R-HSA-5607058;R-HSA-140842;R-HSA-140840;R-HSA-5607004;R-HSA-140851;R-HSA-140599;R-HSA-5606996
R-HSA-216083	Integrin cell surface interactions	6	86	0.00808879	0.000389088	0.0144147	7	55	0.00639758	48887	Homo sapiens	CDH1;CDH1;FGG;FGB;FGA;FN1;COL5A2	P02751;P02671;P02679;P05997;P12830;P02675	R-HSA-2327695;R-HSA-216069;R-HSA-349593;R-HSA-216082;R-HSA-216050;R-HSA-114560;R-HSA-265422
R-HSA-445355	Smooth Muscle Contraction	4	31	0.00291573	0.000398978	0.0144147	5	7	0.000814238	48887	Homo sapiens	TPM1;MYL12B;MYL12B	P19105;P09493;P06753;O14950	R-HSA-445813;R-HSA-445699;R-HSA-445700;R-HSA-445704;R-HSA-445705
R-HSA-3299685	Detoxification of Reactive Oxygen Species	5	56	0.00526712	0.000400409	0.0144147	5	30	0.00348959	48887	Homo sapiens	GPX2;GPX2	Q96SL4;P22352;P18283;Q8TED1;P07203	R-HSA-3341397;R-HSA-3341296;R-HSA-3323013;R-HSA-71676;R-HSA-3341277
R-HSA-114608	Platelet degranulation	6	88	0.0082769	0.000438865	0.0149214	1	11	0.00127952	48887	Homo sapiens	ACTN4;FGG;TMSB4X;FGB;FGA;FN1	P02751;P02671;P02679;P02675;P62328;O43707	R-HSA-481007
R-HSA-76005	Response to elevated platelet cytosolic Ca2+	6	95	0.00893529	0.000653302	0.0184498	1	14	0.00162848	48887	Homo sapiens	ACTN4;FGG;TMSB4X;FGB;FGA;FN1	P02751;P02671;P02679;P02675;P62328;O43707	R-HSA-481007
R-HSA-354192	Integrin alphaIIb beta3 signaling	4	37	0.00348006	0.000770129	0.0184498	15	24	0.00279167	48887	Homo sapiens	FGG;FGB;FGA;FN1	P02751;P02671;P02679;P02675	R-HSA-377644;R-HSA-372697;R-HSA-377641;R-HSA-354124;R-HSA-377640;R-HSA-429415;R-HSA-377643;R-HSA-372693;R-HSA-354087;R-HSA-429441;R-HSA-354149;R-HSA-354073;R-HSA-354066;R-HSA-372705;R-HSA-354165
R-HSA-2142712	Synthesis of 12-eicosatetraenoic acid derivatives	3	17	0.00159895	0.000905297	0.0184498	2	5	0.000581598	48887	Homo sapiens	GPX2;GPX2	P18283;P07203;P36969	R-HSA-2161959;R-HSA-2161999
R-HSA-140877	Formation of Fibrin Clot (Clotting Cascade)	4	42	0.00395034	0.00122648	0.0184498	10	53	0.00616494	48887	Homo sapiens	FGG;FGB;FGA;PROCR	P02671;P02679;Q9UNN8;P02675	R-HSA-5603467;R-HSA-141040;R-HSA-5591052;R-HSA-5607058;R-HSA-140842;R-HSA-140840;R-HSA-5607004;R-HSA-140851;R-HSA-140599;R-HSA-5606996
R-HSA-2142688	Synthesis of 5-eicosatetraenoic acids	3	19	0.00178706	0.00124406	0.0184498	1	3	0.000348959	48887	Homo sapiens	GPX2;GPX2	P18283;P07203;P36969	R-HSA-2161946
R-HSA-5674135	MAP2K and MAPK activation	4	47	0.00442062	0.00184498	0.0184498	4	8	0.000930557	48887	Homo sapiens	FGG;FGB;FGA;FN1	P02751;P02671;P02679;P02675	R-HSA-5672978;R-HSA-5672980;R-HSA-5672972;R-HSA-5672973
R-HSA-2142753	Arachidonic acid metabolism	7	162	0.015237	0.00209714	0.0188742	14	80	0.00930557	48887	Homo sapiens	GPX2;GPX2;AKR1C2;PTGS2;PLA2G4A;HPGD	P15428;P35354;P18283;P07203;P42330;P47712;P36969	R-HSA-2309779;R-HSA-2161779;R-HSA-2314686;R-HSA-2161959;R-HSA-2161999;R-HSA-2161946;R-HSA-2309787;R-HSA-2161791;R-HSA-111883;R-HSA-2161549;R-HSA-2161614;R-HSA-2161951;R-HSA-2309773;R-HSA-2161662
R-HSA-76009	Platelet Aggregation (Plug Formation)	4	49	0.00460873	0.00214372	0.0192935	15	27	0.00314063	48887	Homo sapiens	FGG;FGB;FGA;FN1	P02751;P02671;P02679;P02675	R-HSA-377644;R-HSA-372697;R-HSA-377641;R-HSA-354124;R-HSA-377640;R-HSA-429415;R-HSA-377643;R-HSA-372693;R-HSA-354087;R-HSA-429441;R-HSA-354149;R-HSA-354073;R-HSA-354066;R-HSA-372705;R-HSA-354165
R-HSA-446728	Cell junction organization	5	92	0.00865312	0.00351867	0.0316681	4	35	0.00407119	48887	Homo sapiens	CDH1;CDH1;CLDN2;KRT81;JUP;JUP	P12830;P57739;P13647;P14923;P22223	R-HSA-419002;R-HSA-420019;R-HSA-419001;R-HSA-446077
R-HSA-1500931	Cell-Cell communication	6	144	0.013544	0.00516525	0.0464872	5	63	0.00732814	48887	Homo sapiens	CDH1;CDH1;ACTN4;CLDN2;KRT81;JUP;JUP	P12830;P57739;P13647;P14923;O43707;P22223	R-HSA-451403;R-HSA-419002;R-HSA-420019;R-HSA-419001;R-HSA-446077
R-HSA-421270	Cell-cell junction organization	4	65	0.00611362	0.00581384	0.0523246	3	19	0.00221007	48887	Homo sapiens	CDH1;CDH1;CLDN2;JUP;JUP	P12830;P57739;P14923;P22223	R-HSA-419002;R-HSA-420019;R-HSA-419001
R-HSA-418990	Adherens junctions interactions	3	35	0.00329195	0.00685645	0.0571413	2	16	0.00186111	48887	Homo sapiens	CDH1;CDH1;JUP;JUP	P12830;P14923;P22223	R-HSA-419002;R-HSA-419001
R-HSA-397014	Muscle contraction	4	69	0.00648984	0.00714266	0.0571413	9	13	0.00151216	48887	Homo sapiens	TPM1;MYL12B;MYL12B	P19105;P09493;P06753;O14950	R-HSA-445813;R-HSA-445699;R-HSA-445700;R-HSA-390597;R-HSA-445704;R-HSA-445705;R-HSA-390598;R-HSA-390593;R-HSA-390595
R-HSA-176974	Unwinding of DNA	2	12	0.00112867	0.00780172	0.0624138	2	4	0.000465279	48887	Homo sapiens	MCM5;MCM7	P33993;P33992	R-HSA-176942;R-HSA-169468
R-HSA-1989781	PPARA activates gene expression	6	169	0.0158954	0.0108638	0.0869106	3	42	0.00488543	48887	Homo sapiens	FDFT1;HMGCS1;HMGCS1;FADS1;FADS1;FDFT1	ENSG00000079459;Q01581;ENSG00000112972;O60427;ENSG00000149485;P37268	R-HSA-1989757;R-HSA-1655848;R-HSA-1655850
R-HSA-400206	Regulation of lipid metabolism by Peroxisome proliferator-activated receptor alpha (PPARalpha)	6	172	0.0161776	0.0117639	0.094111	3	45	0.00523438	48887	Homo sapiens	FDFT1;HMGCS1;HMGCS1;FADS1;FADS1;FDFT1	ENSG00000079459;Q01581;ENSG00000112972;O60427;ENSG00000149485;P37268	R-HSA-1989757;R-HSA-1655848;R-HSA-1655850
R-HSA-176407	Conversion from APC/C:Cdc20 to APC/C:Cdh1 in late anaphase	2	19	0.00178706	0.018616	0.148928	3	3	0.000348959	48887	Homo sapiens	CDH1	Q9UM11;Q12834	R-HSA-174224;R-HSA-174124;R-HSA-174070
R-HSA-76002	Platelet activation, signaling and aggregation	7	256	0.0240783	0.0225701	0.157991	17	110	0.0127952	48887	Homo sapiens	ACTN4;FGG;TMSB4X;FGB;FGA;FN1;PLA2G4A	P02751;P02671;P02679;P02675;P62328;O43707;P47712	R-HSA-377644;R-HSA-428961;R-HSA-372697;R-HSA-377641;R-HSA-354124;R-HSA-377640;R-HSA-429415;R-HSA-377643;R-HSA-372693;R-HSA-354087;R-HSA-429441;R-HSA-354149;R-HSA-354073;R-HSA-481007;R-HSA-354066;R-HSA-372705;R-HSA-354165
R-HSA-2162123	Synthesis of Prostaglandins (PG) and Thromboxanes (TX)	3	57	0.00536117	0.0249488	0.174642	7	32	0.00372223	48887	Homo sapiens	AKR1C2;PTGS2;HPGD	P15428;P35354;P42330	R-HSA-2309779;R-HSA-2314686;R-HSA-2309787;R-HSA-2161549;R-HSA-2161614;R-HSA-2309773;R-HSA-2161662
R-HSA-2262752	Cellular responses to stress	10	455	0.0427953	0.0275004	0.192502	25	203	0.0236129	48887	Homo sapiens	GPX2;GPX2;IGFBP7;CDH1;IGFBP7;HSPA8;ID1	Q16270;P11142;Q96SL4;Q9UM11;P41134;P22352;P18283;ENSG00000163453;Q8TED1;P07203	R-HSA-3797196;R-HSA-3371518;R-HSA-5082384;R-HSA-5251942;R-HSA-5252079;R-HSA-3341277;R-HSA-5082369;R-HSA-5251959;R-HSA-3797202;R-HSA-5251955;R-HSA-3341296;R-HSA-3790137;R-HSA-3788708;R-HSA-3209165;R-HSA-3788705;R-HSA-3371554;R-HSA-3790130;R-HSA-5252041;R-HSA-3341397;R-HSA-3788725;R-HSA-3788724;R-HSA-3371467;R-HSA-3323013;R-HSA-5082356;R-HSA-71676
R-HSA-71336	Pentose phosphate pathway (hexose monophosphate shunt)	2	24	0.00225734	0.0286787	0.200751	3	13	0.00151216	48887	Homo sapiens	PGD;TALDO1;TALDO1	P37837;P52209	R-HSA-71334;R-HSA-163764;R-HSA-71299
R-HSA-6791055	TALDO1 deficiency: failed conversion of SH7P, GA3P to Fru(6)P, E4P	1	3	0.000282167	0.032206	0.225442	1	1	0.00011632	48887	Homo sapiens	TALDO1	P37837	R-HSA-5659989
R-HSA-6791462	TALDO1 deficiency: failed conversion of Fru(6)P, E4P to SH7P, GA3P	1	3	0.000282167	0.032206	0.225442	1	1	0.00011632	48887	Homo sapiens	TALDO1	P37837	R-HSA-5659998
R-HSA-110330	Recognition and association of DNA glycosylase with site containing an affected purine	1	3	0.000282167	0.032206	0.225442	3	5	0.000581598	48887	Homo sapiens	MID1	P29372	R-HSA-110239;R-HSA-110238;R-HSA-110240
R-HSA-190827	Transport of connexins along the secretory pathway	1	3	0.000282167	0.032206	0.225442	1	2	0.000232639	48887	Homo sapiens	GJA1	P17302	R-HSA-190686
R-HSA-190704	Oligomerization of connexins into connexons	1	3	0.000282167	0.032206	0.225442	1	3	0.000348959	48887	Homo sapiens	GJA1	P17302	R-HSA-190662
R-HSA-3000170	Syndecan interactions	2	29	0.00272761	0.040435	0.241078	2	15	0.00174479	48887	Homo sapiens	FN1;COL5A2	P02751;P05997	R-HSA-2731141;R-HSA-2731075
R-HSA-5619060	Defective CP causes aceruloplasminemia (ACERULOP)	1	4	0.000376223	0.0427111	0.241078	1	1	0.00011632	48887	Homo sapiens	CP	P00450	R-HSA-5621402
R-HSA-68949	Orc1 removal from chromatin	3	72	0.00677201	0.0447865	0.241078	1	4	0.000465279	48887	Homo sapiens	MCM5;CDH1;MCM7	P33993;P33992;Q9UM11	R-HSA-68944
R-HSA-69052	Switching of origins to a post-replicative state	3	72	0.00677201	0.0447865	0.241078	2	9	0.00104688	48887	Homo sapiens	MCM5;CDH1;MCM7	P33993;P33992;Q9UM11	R-HSA-69019;R-HSA-68944
R-HSA-1474244	Extracellular matrix organization	7	298	0.0280286	0.0453376	0.241078	64	273	0.0317553	48887	Homo sapiens	CDH1;MMP7;CDH1;FGG;FGB;FGA;FN1;COL5A2	P02751;P02671;P02679;P05997;P12830;P02675;P09237	R-HSA-2002440;R-HSA-202723;R-HSA-2533950;R-HSA-2533944;R-HSA-1454781;R-HSA-2534206;R-HSA-1981104;R-HSA-2681681;R-HSA-2002460;R-HSA-2396370;R-HSA-1650808;R-HSA-2327746;R-HSA-1454757;R-HSA-114560;R-HSA-2731141;R-HSA-1566979;R-HSA-1980233;R-HSA-3791149;R-HSA-1566981;R-HSA-2545196;R-HSA-3827958;R-HSA-1564164;R-HSA-2213200;R-HSA-1592436;R-HSA-2213201;R-HSA-1604763;R-HSA-3791295;R-HSA-1474266;R-HSA-349…
R-HSA-69300	Removal of licensing factors from origins	3	74	0.00696012	0.0478821	0.241078	3	11	0.00127952	48887	Homo sapiens	MCM5;CDH1;MCM7	P33993;P33992;Q9UM11	R-HSA-68940;R-HSA-69019;R-HSA-68944
R-HSA-2046105	Linoleic acid (LA) metabolism	2	32	0.00300978	0.0482157	0.241078	3	10	0.0011632	48887	Homo sapiens	FADS2;FADS1;FADS1	O95864;O60427	R-HSA-2046096;R-HSA-2046097;R-HSA-2046092
